# Supplementary material for: Pyk2 Regulates MAMs and Mitochondrial Dynamics in Hippocampal Neurons
Source: Cells. 2022 Mar 1;11(5):842. doi: 10.3390/cells11050842 (PMC8909471; doi:10.3390/cells11050842)
Supplement: Supplementary file 1 [file cells-11-00842-s001.zip]

Archive with 5 entries (4 files):
- cells-1568384-suppl/
- cells-1568384-suppl/Supplementary movie S1 WT_Fluo4_TMRM.avi
- cells-1568384-suppl/Supplementary movie S2 KO_Fluo4_TMRM.avi
- cells-1568384-suppl/Supplementary table S1. IP-MS. xlsx.xlsx
- cells-1568384-suppl/Supplementary Table S2. Functional analysis of Pyk2 interactome by metascape.xlsx
