# Supplementary material for: Pyk2 Regulates MAMs and Mitochondrial Dynamics in Hippocampal Neurons
Source: Cells. 2022 Mar 1;11(5):842. doi: 10.3390/cells11050842 (PMC8909471; doi:10.3390/cells11050842)
Supplement: Supplementary file 1 [file cells-11-00842-s001.zip › cells-1568384-suppl/Supplementary table S1. IP-MS. xlsx.xlsx]

## Sheet: Potential Interactors
Gene names	Uniprot	Protein names	Cluster	Peptides	Unique peptides	Sequence coverage [%]	Mol. weight [kDa]	Score	LFQ intensity IP_Pyk2_WT-2_1B	LFQ intensity IP_Pyk2_WT-3_1C	LFQ intensity IP_Pyk2_WT-1_1A	LFQ intensity IP_Pyk2_KO-1_1D	LFQ intensity IP_Pyk2_KO-2_1E	LFQ intensity IgG_WT-3_2C	LFQ intensity IgG_WT-1_2A	LFQ intensity IgG_WT-2_2B	LFQ intensity IgG_KO-1_2D	Log ANOVA -p value
Rbm14	Q8C2Q3	RNA-binding protein 14 (RNA-binding motif protein 14)	Cluster -77	16	16	26.5	69.448	111.94	-1.20202	-1.18582	-1.27257	0.348082	1.35478	0.187399	1.13938	0.172731	0.458051	2.55476
Map7	D3YWN7	Ensconsin	Cluster -77	6	6	11.2	82.839	323.31	-1.11314	-1.57678	-0.607833	0.811006	-0.205839	-0.18675	0.924739	0.527382	1.42722	1.57992
Ppp1r9b	Q6R891	Neurabin-2 (Neurabin-II) (Protein phosphatase 1 regulatory subunit 9B) (Spinophilin)	Cluster -77	12	11	21.9	89.519	47.773	-0.182286	-1.10737	-1.59482	1.06689	1.10596	-0.216099	-0.390491	0.0395732	1.27863	1.39632
Hspa9	P38647	Stress-70 protein, mitochondrial (75 kDa glucose-regulated protein) (GRP-75) (Heat shock 70 kDa protein 9) (Mortalin) (Peptide-binding protein 74) (PBP74) (p66 MOT)	Cluster -77	25	25	50.2	73.46	323.31	-0.591348	-1.6495	-1.10474	0.342814	0.722963	-0.445659	0.824957	0.512244	1.38826	1.56771
Capzb	A2AMW0	F-actin-capping protein subunit beta	Cluster -77	12	1	49.6	29.295	81.194	-0.485472	-1.319	-1.63427	0.819688	0.686668	-0.0977294	0.531498	0.118698	1.37992	1.81254
Tial1	Q921W2	Nucleolysin TIAR (Tial1 protein)	Cluster -79	11	7	42.7	41.53	106.89	-1.55888	-0.309591	-1.501	-0.183055	0.493298	1.2976	0.888106	0.224415	0.649104	1.92354
Hnrnpab	Q99020	Heterogeneous nuclear ribonucleoprotein A/B (hnRNP A/B) (CArG-binding factor-A) (CBF-A)	Cluster -79	5	5	19.3	30.831	140.06	-1.07828	-0.287111	-1.40363	-0.95806	0.445129	1.24378	0.889937	1.15312	-0.00488364	1.45445
Galc	P54818	Galactocerebrosidase (GALCERase) (EC 3.2.1.46) (Galactocerebroside beta-galactosidase) (Galactosylceramidase) (Galactosylceramide beta-galactosidase)	Cluster -79	9	9	17	77.256	64.287	-1.14186	-0.33106	-1.80701	0.844289	-0.424749	0.825622	0.777523	0.209408	1.04784	1.63516
Hnrnpa2b1	O88569	Heterogeneous nuclear ribonucleoproteins A2/B1 (hnRNP A2/B1)	Cluster -79	16	16	55.5	37.402	323.31	-1.11292	-0.355941	-1.84065	0.870792	0.571794	0.936985	1.12434	-0.0807732	-0.113629	1.54861
Myh9	Q8VDD5	Myosin-9 (Cellular myosin heavy chain, type A) (Myosin heavy chain 9) (Myosin heavy chain, non-muscle IIa) (Non-muscle myosin heavy chain A) (NMMHC-A) (Non-muscle myosin heavy chain IIa) (NMMHC II-a) (NMMHC-IIA)	Cluster -55	80	62	46.2	226.37	323.31	0.656893	-0.821923	-0.646529	-1.71233	-0.677584	0.376943	1.16901	1.14766	0.507866	1.5893
Hnrnpul1	Q8VDM6	Heterogeneous nuclear ribonucleoprotein U-like protein 1	Cluster -55	20	20	31.4	96.001	279.69	0.34749	-0.739471	-1.61001	-1.14225	-0.356447	0.848757	1.28716	0.684752	0.680031	1.52737
Ighg3	A0A075B5P5	Immunoglobulin heavy constant gamma 3 (Fragment)	Cluster -83	11	11	51.2	36.198	269.23	-0.33073	1.25327	0.463407	-1.14611	-1.72416	0.967764	0.851353	0.0578634	-0.392664	1.42016
Camk2b	Q5SVJ0	Calcium/calmodulin-dependent protein kinase (EC 2.7.11.17)	Cluster -83	19	13	38.7	72.902	323.31	0.345331	1.05073	0.14724	-1.05436	-1.78455	1.03046	0.339591	0.762407	-0.836852	1.38808
Sdha	Q8K2B3	Succinate dehydrogenase [ubiquinone] flavoprotein subunit, mitochondrial (EC 1.3.5.1) (Flavoprotein subunit of complex II) (Fp)	Cluster -83	12	12	28.8	72.585	178.72	0.955796	0.225904	0.709674	-1.29915	-1.9335	1.03655	0.107027	0.0905573	0.107148	2.54682
Ighg2b	A0A075B5P3	Immunoglobulin heavy constant gamma 2B (Fragment)	Cluster -83	13	12	53.9	36.568	323.31	0.330862	0.118783	0.835843	-1.20474	-1.95094	0.408486	0.950892	0.854872	-0.344062	2.10047
Wasf1	Q8R5H6	Wiskott-Aldrich syndrome protein family member 1 (WASP family protein member 1) (Protein WAVE-1)	Cluster -83	4	4	8.6	61.508	8.1167	0.339437	0.614106	0.697611	-0.82589	-2.19179	0.793443	0.605668	0.502386	-0.534975	1.7606
Idh3b	Q91VA7	Isocitrate dehydrogenase [NAD] subunit, mitochondrial	Cluster -83	10	10	25	42.194	20.686	0.502496	0.688429	0.762949	-1.32429	-2.05998	0.548918	0.578844	0.228995	0.0736338	3.64046
Add1	Q9QYC0	Alpha-adducin (Erythrocyte adducin subunit alpha)	Cluster -83	8	8	15.4	80.646	28.007	-0.172085	0.84537	0.542391	-1.3658	-1.90983	1.05096	0.382707	0.341597	0.284686	2.60698
Syngr3	Q8R191	Synaptogyrin-3	Cluster -83	3	3	15.3	24.561	18.095	0.244033	0.60718	0.330298	-1.09434	-2.18456	0.65805	0.733793	-0.0162667	0.721822	2.63423
Igkv13-84	A0A140T8N3	Immunoglobulin kappa chain variable 13-84 (Fragment)	Cluster -83	2	2	20	12.617	39.234	0.227329	0.464211	0.399877	-1.72	-1.75678	0.404148	0.651696	0.496856	0.832667	5.3045
Igkv8-30	A0A140T8M3	Immunoglobulin kappa chain variable 8-30 (Fragment)	Cluster -83	5	2	44.6	13.335	279.93	0.0825684	0.267906	0.135974	-1.66289	-1.68677	0.395768	0.684209	0.694382	1.08885	4.4567
Ighm	P01872	Immunoglobulin heavy constant mu [Cleaved into: Mu' chain (55 kDa mu' chain)]	Cluster -83	14	14	34.1	49.971	323.31	-0.566052	0.244328	0.737976	-1.76564	-1.15201	0.759773	1.39277	0.0120375	0.336816	1.72925
C1qb	P14106	Complement C1q subcomponent subunit B	Cluster -83	7	7	36	26.717	323.31	-0.741285	-0.248327	0.197977	-1.37981	-1.34264	0.804442	0.332539	1.01524	1.36186	2.71181
Khdrbs1	Q60749	KH domain-containing, RNA-binding, signal transduction-associated protein 1 (GAP-associated tyrosine phosphoprotein p62) (Src-associated in mitosis 68 kDa protein) (Sam68) (p21 Ras GTPase-activating protein-associated p62) (p68)	Cluster -85	2	2	5.4	48.37	3.0161	1.10916	1.61442	0.201801	-0.704208	-1.30157	-0.296681	-1.05939	-0.341733	0.778197	1.31117
Oxct1	Q3UJQ9	Succinyl-CoA:3-ketoacid-coenzyme A transferase (EC 2.8.3.5)	Cluster -85	6	6	18.7	52.278	11.765	0.857504	0.606978	1.71976	-0.263279	-0.799609	-1.51386	-0.66516	0.525895	-0.468224	1.30853
Rpl18	A0A1B0GSF7	60S ribosomal protein L18	Cluster -85	4	4	33.1	15.245	15.19	1.04636	1.12589	1.05667	-0.739719	-0.882662	-0.927497	-0.940146	0.972109	-0.711011	1.48284
Mbp	A0A498WGS3	Myelin basic protein	Cluster -85	5	5	30.7	16.537	196.9	1.11809	1.70605	0.554285	-0.31229	-1.20074	-0.835701	-0.79918	0.445589	-0.676095	1.69338
Ptk2b	Q9QVP9	Protein-tyrosine kinase 2-beta (EC 2.7.10.2) (Calcium-dependent tyrosine kinase) (CADTK) (Calcium-regulated non-receptor proline-rich tyrosine kinase) (Cell adhesion kinase beta) (CAK-beta) (CAKB) (Focal adhesion kinase 2) (FADK 2) (Proline-rich tyrosine kinase 2) (Related adhesion focal tyrosine kinase) (RAFTK)	Cluster -85	68	41	72.3	115.79	323.31	1.04761	1.34049	1.01822	-0.645089	-0.792505	-1.21525	0.689809	-0.844961	-0.598325	1.72412
Syt7	A0A2C9F2C1	Synaptotagmin-7	Cluster -85	9	9	22.4	68.297	29.159	1.12932	1.02544	0.985973	0.172421	-1.84328	-0.708138	0.347626	-0.420639	-0.688721	1.37904
Hnrnpm	Q9D0E1	Heterogeneous nuclear ribonucleoprotein M (hnRNP M)	Cluster -85	12	12	20.6	77.648	29.454	1.07252	0.782596	1.13652	-0.465114	-1.49033	-0.105814	0.689445	-0.214214	-1.40561	1.35097
Ctbp1	A0A0J9YU62	C-terminal-binding protein 1	Cluster -85	6	6	17.5	46.527	13.743	1.16887	1.37204	0.84998	-0.393145	-0.215803	0.0674867	-1.73499	-0.247427	-0.867012	1.77586
Nipsnap1	O55125	Protein NipSnap homolog 1 (NipSnap1)	Cluster -85	3	3	10.9	33.363	5.2644	1.12209	1.39147	1.00363	-0.240971	-0.560278	-0.138037	-1.7182	-0.635601	-0.224104	2.00924
Dync1h1	Q9JHU4	Cytoplasmic dynein 1 heavy chain 1 (Cytoplasmic dynein heavy chain 1) (Dynein heavy chain, cytosolic)	Cluster -85	37	37	9.3	532.04	52.332	1.14169	0.562326	1.6608	0.276439	-0.65451	-0.0360522	-1.15377	-1.19028	-0.60664	1.8564
Tubb4b	P68372	Tubulin beta-4B chain (Tubulin beta-2C chain)	Cluster -85	22	1	70.6	49.83	323.31	0.624072	1.5626	1.37454	-0.275439	-1.00199	-0.00601225	-1.01433	-1.06334	-0.200096	2.05462
Prkar2a	A0A0A6YX73	cAMP-dependent protein kinase type II-alpha regulatory subunit	Cluster -85	5	4	18.7	43.165	10.623	1.06161	1.00817	1.46764	-0.30032	-0.969674	0.400347	-0.716147	-1.19326	-0.758365	1.98977
Camk2d	E9Q1W0	Calcium/calmodulin-dependent protein kinase (EC 2.7.11.17)	Cluster -85	11	6	25.8	57.748	12.276	0.967917	1.29479	0.990631	-0.361845	-1.33882	0.788093	-0.785503	-0.908775	-0.646487	1.55616
Tubb4a	Q9D6F9	Tubulin beta-4A chain (Tubulin beta-4 chain)	Cluster -85	22	4	71.6	49.585	323.31	1.10679	1.16054	1.34246	-0.164708	-1.15257	-0.188227	-0.0114829	-0.896507	-1.19629	2.20294
Srsf3	P84104	Serine/arginine-rich splicing factor 3 (Pre-mRNA-splicing factor SRP20) (Protein X16) (Splicing factor, arginine/serine-rich 3)	Cluster -85	3	2	21.3	19.329	4.5896	1.21884	1.185	1.20213	0.0732488	-1.10149	-0.239044	-0.224651	-1.28535	-0.828682	2.20214
Tubal3	Q3UX10	Tubulin alpha chain-like 3	Cluster -85	3	1	7.4	49.988	17.759	0.846887	1.37261	1.26019	0.357154	-1.08027	-0.295456	-0.477517	-0.650153	-1.33344	1.94143
Ywhaq	P68254	14-3-3 protein theta (14-3-3 protein tau)	Cluster -85	10	8	42.9	27.778	323.31	0.603062	0.994484	1.6427	0.241707	-0.753669	0.138528	-0.429548	-0.94606	-1.4912	1.51111
Map4	E9PZ43	Microtubule-associated protein	Cluster -85	14	14	24.5	97.795	54.468	0.949134	1.25313	1.01786	-0.04811	-0.378158	0.504004	-0.639083	-1.05509	-1.60368	1.51475
Map1b	P14873	Microtubule-associated protein 1B (MAP-1B) (MAP1(X)) (MAP1.2) [Cleaved into: MAP1B heavy chain;MAP1 light chain LC1]	Cluster -85	57	56	34.1	270.25	323.31	1.19037	1.19032	1.21578	-0.678235	-0.423124	-0.0627846	-0.164244	-0.661806	-1.60627	2.15895
Rpl23a	P62751	60S ribosomal protein L23a	Cluster -85	4	4	25.6	17.695	6.0976	1.18214	1.09477	1.23436	0.584123	-0.921353	-1.02554	-0.653348	-0.530836	-0.964312	2.35266
Rpl27a	P14115	60S ribosomal protein L27a (L29)	Cluster -85	3	3	22.3	16.605	5.4229	1.10381	1.01956	1.30001	0.533932	-0.954852	-1.29996	-0.886806	-0.559923	-0.255765	1.97924
Rpl8	P62918	60S ribosomal protein L8	Cluster -85	2	2	10.5	28.024	4.7874	0.867908	1.35141	1.17059	0.31546	-1.63683	-0.853197	-0.529173	-0.224672	-0.461496	1.66623
Sod2	P09671	Superoxide dismutase [Mn], mitochondrial (EC 1.15.1.1)	Cluster -85	3	3	16.2	24.603	6.6245	1.01372	1.06839	1.27113	0.307072	-1.42253	-1.29413	-0.584891	-0.0897951	-0.26896	1.58069
Arhgap26	F6T836	Rho GTPase-activating protein 26 (Rho-type GTPase-activating protein 26)	Cluster -85	21	21	33.9	82.238	100.82	1.42491	1.60976	0.745974	-0.208214	-0.917302	-1.01012	-0.628489	-0.558426	-0.458087	2.9368
Plec	Q9QXS1	Plectin (PCN) (PLTN) (Plectin-1) (Plectin-6)	Cluster -85	76	75	19	534.18	170.61	1.64546	0.967803	1.13987	-0.20931	-1.18642	-0.699164	-0.44772	-0.907873	-0.30265	2.78809
Atp5c1	Q8C2Q8	ATP synthase subunit gamma	Cluster -85	8	8	31.4	30.255	91.374	1.47942	1.30142	1.14655	-0.574651	-0.57866	-0.881778	-0.313603	-0.878643	-0.700056	4.41715
Calm3	P0DP28	Calmodulin-3	Cluster -85	5	5	30.9	16.837	17.419	1.19069	1.28666	1.39292	-0.142842	-0.573209	-0.671978	-0.694423	-1.1237	-0.664127	4.44777
Igkv12-46	A0A140T8P6	Immunoglobulin kappa variable 12-46 (Fragment)	Cluster -85	3	2	40.9	12.562	323.31	0.662377	1.81659	1.2668	-0.364835	-0.571814	-0.845074	-0.803359	-0.294627	-0.86606	2.82981
Pxn	F8VQ28	Paxillin	Cluster -85	6	3	14	64.506	12.02	1.17965	1.20509	1.33341	0.00516171	-1.03778	-0.423891	-0.968699	-0.229787	-1.06316	2.63878
Syngr1	O55100	Synaptogyrin-1	Cluster -85	2	2	10.3	25.652	28.014	1.05942	1.53435	1.21497	-0.460266	-1.06728	-0.604958	-0.387978	-0.22579	-1.06247	3.17987
Srsf1	H7BX95	Serine/arginine-rich splicing factor 1 (Splicing factor, arginine/serine-rich 1)	Cluster -85	5	5	19	28.329	14.167	0.660483	1.4434	1.36462	-0.133206	-0.678181	-0.961853	-1.13896	-0.895962	0.33966	1.87603
Purb	O35295	Transcriptional activator protein Pur-beta (Purine-rich element-binding protein B) (Vascular actin single-stranded DNA-binding factor 2 p44 component)	Cluster -85	4	4	24.1	33.901	124.45	1.10381	1.30404	1.21381	0.193873	-0.558042	-0.811508	-1.19967	-1.06154	-0.184761	2.83391
Pfkm	P47857	ATP-dependent 6-phosphofructokinase, muscle type (ATP-PFK) (PFK-M) (EC 2.7.1.11) (6-phosphofructokinase type A) (Phosphofructo-1-kinase isozyme A) (PFK-A) (Phosphohexokinase)	Cluster -85	17	14	28.2	85.268	45.488	1.18749	1.20996	0.949689	-1.8087	-0.213985	-0.0512184	-0.909972	-0.252685	-0.110578	1.95701
Prdx5	P99029	Peroxiredoxin-5, mitochondrial (EC 1.11.1.24) (Antioxidant enzyme B166) (AOEB166) (Liver tissue 2D-page spot 2D-0014IV) (PLP) (Peroxiredoxin V) (Prx-V) (Peroxisomal antioxidant enzyme) (Thioredoxin peroxidase PMP20) (Thioredoxin-dependent peroxiredoxin 5)	Cluster -85	7	7	40	21.897	26.15	0.665705	0.946602	1.04977	-1.11244	-1.34141	0.962063	-1.10938	0.396009	-0.456924	1.45622
Tubb3	Q9ERD7	Tubulin beta-3 chain	Cluster -85	19	6	56.9	50.418	84.786	0.771216	1.28969	1.06334	-0.648106	-1.84117	0.565269	-0.368028	-0.412911	-0.419305	2.14053
Tnr	Q8BYI9	Tenascin-R (TN-R) (Janusin) (Neural recognition molecule J1-160/180) (Restrictin)	Cluster -85	16	16	15.7	149.59	42.838	0.491287	1.27393	0.696327	-1.4689	-1.23576	1.26789	-0.406414	-0.276038	-0.342322	1.61962
Gnb1	P62874	Guanine nucleotide-binding protein G(I)/G(S)/G(T) subunit beta-1 (Transducin beta chain 1)	Cluster -85	8	5	29.7	37.377	95.061	0.661555	0.897312	1.26776	-1.14528	-1.41931	1.07024	-0.203552	-0.561209	-0.567503	1.78614
Rab3c	P62823	Ras-related protein Rab-3C	Cluster -85	5	3	26.9	25.872	7.9401	0.795871	0.998008	1.13738	-1.04909	-1.09225	1.18062	-0.405275	-0.792416	-0.772846	1.42135
Uba1	Q02053	Ubiquitin-like modifier-activating enzyme 1 (EC 6.2.1.45) (Ubiquitin-activating enzyme E1) (Ubiquitin-activating enzyme E1 X) (Ubiquitin-like modifier-activating enzyme 1 X)	Cluster -85	15	15	19.4	117.81	215.4	0.531692	1.26682	1.29773	-0.85071	-1.04835	0.991651	-0.810471	-0.601334	-0.777031	1.44303
Cbr1	P48758	Carbonyl reductase [NADPH] 1 (EC 1.1.1.184) (15-hydroxyprostaglandin dehydrogenase [NADP(+)]) (EC 1.1.1.196) (EC 1.1.1.197) (20-beta-hydroxysteroid dehydrogenase) (NADPH-dependent carbonyl reductase 1) (Prostaglandin 9-ketoreductase) (PG-9-KR) (Prostaglandin-E(2) 9-reductase) (EC 1.1.1.189)	Cluster -85	7	6	27.1	30.641	10.788	0.717144	0.905611	1.53654	-0.81146	-0.8143	0.865943	-1.19277	-0.400312	-0.80639	1.3849
Ppp3cb	E0CZ78	Serine/threonine-protein phosphatase (EC 3.1.3.16)	Cluster -85	9	4	17.9	59.074	7.1641	0.957676	1.3771	1.06587	-1.21591	-1.06333	0.214619	0.232105	-0.547608	-1.02053	2.436
Eno1	P17182	Alpha-enolase (EC 4.2.1.11) (2-phospho-D-glycerate hydro-lyase) (Enolase 1) (Non-neural enolase) (NNE)	Cluster -85	15	10	54.1	47.14	323.31	0.646877	1.45344	1.36973	-1.24791	-0.681821	0.108055	0.103357	-0.791858	-0.959872	2.15418
Prkcg	P63318	Protein kinase C gamma type (PKC-gamma) (EC 2.7.11.13)	Cluster -85	28	26	52.2	78.357	323.31	0.813401	1.5959	1.27851	-0.755576	-0.943401	0.190467	-0.625564	-0.601762	-0.951977	2.66502
Map1a	Q9QYR6	Microtubule-associated protein 1A (MAP-1A) [Cleaved into: MAP1A heavy chain;MAP1 light chain LC2]	Cluster -85	47	46	25.6	300.14	261.8	1.06361	1.35994	0.981121	-1.4509	-1.15639	0.353374	-0.266684	-0.324571	-0.559496	3.42312
Tuba4a	P68368	Tubulin alpha-4A chain (Alpha-tubulin 4) (Alpha-tubulin isotype M-alpha-4) (Tubulin alpha-4 chain)	Cluster -85	18	4	55.1	49.924	323.31	1.1364	1.46022	1.05795	-1.02463	-1.16499	0.253696	-0.585598	-0.586793	-0.546259	3.34415
Cyfip2	Q5SQX6	Cytoplasmic FMR1-interacting protein 2 (p53-inducible protein 121)	Cluster -85	20	15	18.1	145.66	38.545	1.20233	1.51708	0.886358	-1.26721	-0.602919	0.276965	-0.854819	-0.478254	-0.679526	2.51102
Tuba1b	P05213	Tubulin alpha-1B chain (Alpha-tubulin 2) (Alpha-tubulin isotype M-alpha-2) (Tubulin alpha-2 chain) [Cleaved into: Detyrosinated tubulin alpha-1B chain]	Cluster -85	19	0	61.9	50.151	323.31	1.19245	1.25734	1.288	-1.18364	-0.901726	-0.0307399	-0.945069	-0.315274	-0.361348	3.64953
Tcp1	P11983	T-complex protein 1 subunit alpha (TCP-1-alpha) (CCT-alpha) (Tailless complex polypeptide 1A) (TCP-1-A) (Tailless complex polypeptide 1B) (TCP-1-B)	Cluster -85	12	12	22.8	60.448	66.012	0.785947	0.600947	1.32875	-1.40815	-1.22087	0.264253	0.85049	-0.966309	-0.235066	1.75256
Hba-a1	Q91VB8	Alpha globin 1 (Alpha globin 2) (Alpha-globin) (Globin c1) (Hemoglobin alpha, adult chain 1) (Hemoglobin alpha, adult chain 2)	Cluster -85	6	5	62	15.112	50.509	0.307918	0.497925	1.15058	-2.35093	-0.539356	0.326131	0.54312	0.269178	-0.204557	1.60763
Pfkl	P12382	ATP-dependent 6-phosphofructokinase, liver type (ATP-PFK) (PFK-L) (EC 2.7.1.11) (6-phosphofructokinase type B) (Phosphofructo-1-kinase isozyme B) (PFK-B) (Phosphohexokinase)	Cluster -85	16	12	27.6	85.359	45.927	1.03756	1.02841	0.98959	-1.78986	-0.728135	0.69056	-0.0903045	-0.46779	-0.670025	2.0604
Gpi	P06745	Glucose-6-phosphate isomerase (GPI) (EC 5.3.1.9) (Autocrine motility factor) (AMF) (Neuroleukin) (NLK) (Phosphoglucose isomerase) (PGI) (Phosphohexose isomerase) (PHI)	Cluster -85	11	11	24.6	62.766	52.827	0.738574	0.782091	1.16822	-1.78714	-0.601142	0.739312	0.354578	-0.324266	-1.07023	1.40776
Atp2b1	G5E829	Plasma membrane calcium-transporting ATPase 1 (EC 7.2.2.10) (Plasma membrane calcium ATPase isoform 1) (PMCA1) (Plasma membrane calcium pump isoform 1)	Cluster -85	24	13	26.5	134.75	315.38	0.610844	0.907319	1.04197	-1.96715	-1.00465	0.777069	0.0417186	0.0707635	-0.477879	2.31145
Slc25a12	Q8BH59	Calcium-binding mitochondrial carrier protein Aralar1 (Mitochondrial aspartate glutamate carrier 1) (Solute carrier family 25 member 12)	Cluster -86	24	21	46.4	74.569	158.72	1.46467	1.09764	0.998228	-0.866946	0.0317041	-0.31828	-0.405862	-1.56295	-0.438208	2.12277
Slc25a11	Q9CR62	Mitochondrial 2-oxoglutarate/malate carrier protein (OGCP) (Solute carrier family 25 member 11)	Cluster -86	9	9	36	34.155	72.088	1.30907	0.886744	0.841815	-0.653797	0.738192	0.1216	-1.35995	-1.24234	-0.641331	1.52385
Tubb2b	Q9CWF2	Tubulin beta-2B chain	Cluster -86	21	1	66.7	49.953	323.31	-0.0997833	1.87393	1.25862	0.00851412	0.175451	-1.08812	-0.478017	-1.0359	-0.614697	1.60701
Epb41l1	E9PV14	Band 4.1-like protein 1	Cluster -86	51	11	40.3	169.89	323.31	0.771177	0.913272	0.980471	0.678471	0.729153	-1.28757	-0.457311	-1.30863	-1.01904	3.62381
Etl4	D3Z781	Enhancer trap locus 4	Cluster -86	32	32	29.4	146.61	213.25	0.213414	0.542213	1.10211	0.928841	1.19304	-1.23477	-1.09183	-0.630635	-1.02238	3.29262
Srcin1	A0A571BDG0	SRC kinase-signaling inhibitor 1	Cluster -86	48	0	50.4	131.62	323.31	0.477886	0.792378	0.951258	0.3369	1.31434	-0.519193	-1.26894	-0.626813	-1.45781	2.42681
Rps6	P62754	40S ribosomal protein S6 (Phosphoprotein NP33)	Cluster -86	5	5	25.7	28.68	142.28	0.465165	1.05829	0.917119	-0.203852	1.07659	0.314567	-1.15986	-0.976968	-1.49105	1.32694
Klc1	Q5UE59	Kinesin light chain	Cluster -86	13	8	27.3	61.629	21.85	0.573824	1.01619	0.894814	-0.330008	1.24711	-1.39504	-1.41262	-0.462943	-0.131328	1.45037
Cox6b1	P56391	Cytochrome c oxidase subunit 6B1 (Cytochrome c oxidase subunit VIb isoform 1) (COX VIb-1)	Cluster -86	4	4	52.3	10.071	6.8739	0.645204	1.33762	0.926315	-0.661865	1.21109	-0.989183	-0.856905	-0.904003	-0.708268	1.7816
Ddx3x	Q62167	ATP-dependent RNA helicase DDX3X (EC 3.6.4.13) (D1Pas1-related sequence 2) (DEAD box RNA helicase DEAD3) (mDEAD3) (DEAD box protein 3, X-chromosomal) (Embryonic RNA helicase)	Cluster -86	24	4	39.3	73.101	20.401	1.23612	0.795732	1.05451	-0.20168	0.933135	-0.82873	-1.1617	-0.679811	-1.14757	2.82736
Rpl7	P14148	60S ribosomal protein L7	Cluster -86	4	4	14.8	31.419	6.9637	1.15974	1.04506	1.04085	-0.102649	0.774478	-1.12638	-0.919542	-0.894226	-0.977334	3.82036
Kif5a	P33175	Kinesin heavy chain isoform 5A (Kinesin heavy chain neuron-specific 1) (Neuronal kinesin heavy chain) (NKHC)	Cluster -86	36	26	43.6	117.02	191.19	0.864569	0.920796	0.948633	0.209171	1.09674	-1.04751	-1.33114	-0.763288	-0.897964	3.42911
Akap5	D3YVF0	A-kinase anchor protein 5 (AKAP-5) (A-kinase anchor protein 150 kDa) (AKAP 150) (P150) (cAMP-dependent protein kinase regulatory subunit II high affinity-binding protein)	Cluster -86	19	19	50.2	79.396	180.51	0.731567	0.950628	1.27691	-0.224401	1.08398	-0.885419	-1.16269	-0.853872	-0.916702	2.62574
Dusp3	H3BKL8	Dual specificity protein phosphatase (EC 3.1.3.16) (EC 3.1.3.48)	Cluster -86	2	2	20	16.013	15.257	0.585105	0.72643	0.663957	1.41896	-0.0170285	-0.957656	0.286752	-1.27143	-1.43509	1.33804
Kif2a	F8VQ42	Kinesin-like protein (Fragment)	Cluster -86	7	7	10.3	75.968	10.794	0.20483	0.731178	0.211682	1.95847	0.305607	-0.742406	-1.1716	-1.1984	-0.299356	1.75016
Wdr47	Q8CGF6	WD repeat-containing protein 47 (Neuronal enriched MAP interacting protein) (Nemitin)	Cluster -86	5	5	6.6	102.31	8.3506	0.181309	0.691894	0.949609	1.34795	0.225198	-1.88082	-0.84051	-0.689062	0.0144313	1.38093
Fibcd1	A2AV25	Fibrinogen C domain-containing protein 1	Cluster -86	5	5	13.5	50.601	92.207	0.591188	0.905272	0.659884	1.45629	0.055945	-1.66701	-0.373336	-0.931898	-0.69633	1.84451
