# Supplementary material for: Pyk2 Regulates MAMs and Mitochondrial Dynamics in Hippocampal Neurons
Source: Cells. 2022 Mar 1;11(5):842. doi: 10.3390/cells11050842 (PMC8909471; doi:10.3390/cells11050842)
Supplement: Supplementary file 1 [file cells-11-00842-s001.zip › cells-1568384-suppl/Supplementary Table S2. Functional analysis of Pyk2 interactome by metascape.xlsx]

## Sheet: Annotation
MyList	Gene ID	Type	Tax ID	Homologene Gene ID	Homologene Gene Tax ID	R-HSA-438064 Post NMDA receptor activation	GO:0048167 regulation of synaptic plastic	WP536 Calcium regulation in cardiac	GO:0010035 response to inorganic substanc	GO:0006091 generation of precursor metabo	GO:0060341 regulation of cellular localiz	R-HSA-376176 Signaling by ROBO receptors	GO:0009636 response to toxic substance	GO:0097305 response to alcohol	GO:1903530 regulation of secretion by cel	GO:0009725 response to hormone	GO:0035902 response to immobilization str	M5926 HALLMARK MYC TARGETS V1	R-HSA-4420097 VEGFA-VEGFR2 Pathway	GO:0030162 regulation of proteolysis	GO:0060249 anatomical structure homeostas	GO:0006887 exocytosis	R-HSA-1592230 Mitochondrial biogenesis	GO:0050770 regulation of axonogenesis	GO:0045862 positive regulation of proteol
Khdrbs1	10657	symbol	H. sapiens	10657	H. sapiens	1.0	0.0	0.0	0.0	0.0	1.0	0.0	0.0	0.0	0.0	0.0	0.0	1.0	0.0	0.0	0.0	0.0	0.0	0.0	0.0
Oxct1	5019	symbol	H. sapiens	5019	H. sapiens	0.0	0.0	0.0	0.0	1.0	1.0	0.0	0.0	1.0	1.0	1.0	1.0	0.0	0.0	0.0	0.0	0.0	0.0	0.0	0.0
Rpl18	6141	symbol	H. sapiens	6141	H. sapiens	1.0	0.0	0.0	0.0	0.0	0.0	1.0	0.0	0.0	0.0	0.0	0.0	1.0	0.0	0.0	0.0	0.0	0.0	0.0	0.0
Mbp	4155	symbol	H. sapiens	4155	H. sapiens	1.0	0.0	1.0	1.0	0.0	0.0	0.0	1.0	0.0	0.0	1.0	0.0	0.0	0.0	1.0	1.0	1.0	0.0	1.0	1.0
Ptk2b	2185	symbol	H. sapiens	2185	H. sapiens	1.0	1.0	1.0	1.0	0.0	1.0	0.0	1.0	1.0	0.0	1.0	1.0	0.0	1.0	1.0	1.0	1.0	0.0	1.0	1.0
Syt7	9066	symbol	H. sapiens	9066	H. sapiens	1.0	1.0	1.0	1.0	0.0	0.0	0.0	0.0	1.0	1.0	0.0	0.0	0.0	0.0	0.0	0.0	1.0	0.0	0.0	0.0
Hnrnpm	4670	symbol	H. sapiens	4670	H. sapiens	0.0	0.0	0.0	0.0	0.0	0.0	1.0	1.0	0.0	0.0	0.0	0.0	1.0	1.0	0.0	0.0	0.0	0.0	0.0	0.0
Ctbp1	1487	symbol	H. sapiens	1487	H. sapiens	0.0	0.0	1.0	0.0	0.0	0.0	0.0	1.0	0.0	0.0	0.0	0.0	0.0	0.0	0.0	0.0	0.0	0.0	0.0	0.0
Nipsnap1	8508	symbol	H. sapiens	8508	H. sapiens	0.0	0.0	0.0	0.0	0.0	0.0	0.0	0.0	0.0	0.0	0.0	0.0	0.0	0.0	0.0	0.0	0.0	0.0	0.0	0.0
Dync1h1	1778	symbol	H. sapiens	1778	H. sapiens	1.0	0.0	0.0	0.0	1.0	1.0	0.0	0.0	0.0	0.0	0.0	0.0	0.0	1.0	0.0	0.0	0.0	0.0	0.0	0.0
Tubb4b	10383	symbol	H. sapiens	10383	H. sapiens	1.0	0.0	0.0	0.0	1.0	0.0	0.0	0.0	0.0	0.0	0.0	0.0	0.0	0.0	0.0	0.0	0.0	0.0	0.0	0.0
Prkar2a	5576	symbol	H. sapiens	5576	H. sapiens	1.0	0.0	1.0	0.0	0.0	0.0	1.0	0.0	0.0	0.0	0.0	0.0	0.0	0.0	0.0	0.0	0.0	0.0	0.0	0.0
Camk2d	817	symbol	H. sapiens	817	H. sapiens	1.0	0.0	1.0	1.0	1.0	1.0	0.0	0.0	1.0	0.0	0.0	1.0	0.0	1.0	0.0	0.0	0.0	0.0	0.0	0.0
Tubb4a	10382	symbol	H. sapiens	10382	H. sapiens	1.0	0.0	0.0	0.0	0.0	1.0	0.0	0.0	0.0	0.0	0.0	0.0	0.0	1.0	0.0	0.0	0.0	0.0	1.0	0.0
Srsf3	6428	symbol	H. sapiens	6428	H. sapiens	1.0	0.0	0.0	0.0	0.0	0.0	1.0	0.0	0.0	0.0	0.0	0.0	1.0	0.0	0.0	0.0	1.0	0.0	0.0	0.0
Tubal3	79861	symbol	H. sapiens	79861	H. sapiens	1.0	0.0	0.0	0.0	0.0	0.0	0.0	0.0	0.0	0.0	0.0	0.0	0.0	0.0	0.0	0.0	0.0	0.0	0.0	0.0
Ywhaq	10971	symbol	H. sapiens	10971	H. sapiens	1.0	0.0	1.0	0.0	0.0	0.0	0.0	0.0	0.0	0.0	1.0	1.0	1.0	0.0	1.0	0.0	0.0	0.0	0.0	0.0
Map4	4134	symbol	H. sapiens	4134	H. sapiens	1.0	1.0	0.0	0.0	0.0	1.0	0.0	0.0	0.0	0.0	0.0	0.0	0.0	0.0	0.0	0.0	0.0	0.0	1.0	0.0
Map1b	4131	symbol	H. sapiens	4131	H. sapiens	1.0	1.0	1.0	1.0	0.0	1.0	0.0	1.0	1.0	0.0	1.0	1.0	0.0	1.0	0.0	0.0	0.0	0.0	1.0	0.0
Rpl23a	6147	symbol	H. sapiens	6147	H. sapiens	1.0	0.0	0.0	0.0	0.0	0.0	1.0	0.0	0.0	0.0	0.0	0.0	0.0	0.0	0.0	0.0	0.0	0.0	0.0	0.0
Rpl27a	6157	symbol	H. sapiens	6157	H. sapiens	1.0	0.0	0.0	0.0	0.0	0.0	1.0	0.0	0.0	0.0	0.0	0.0	0.0	0.0	0.0	0.0	0.0	0.0	0.0	0.0
Rpl8	6132	symbol	H. sapiens	6132	H. sapiens	1.0	0.0	0.0	0.0	0.0	0.0	1.0	0.0	0.0	0.0	0.0	0.0	0.0	0.0	0.0	0.0	0.0	0.0	0.0	0.0
Sod2	6648	symbol	H. sapiens	6648	H. sapiens	1.0	1.0	1.0	1.0	1.0	0.0	1.0	1.0	1.0	0.0	0.0	1.0	0.0	1.0	0.0	0.0	0.0	1.0	0.0	0.0
Arhgap26	23092	symbol	H. sapiens	23092	H. sapiens	1.0	0.0	0.0	0.0	0.0	0.0	0.0	0.0	0.0	0.0	0.0	0.0	0.0	0.0	0.0	0.0	0.0	0.0	0.0	1.0
Plec	5339	symbol	H. sapiens	5339	H. sapiens	0.0	1.0	1.0	1.0	1.0	0.0	0.0	1.0	1.0	0.0	0.0	0.0	0.0	1.0	0.0	0.0	0.0	1.0	0.0	0.0
Atp5c1	509	gene_synonym	H. sapiens	509	H. sapiens	1.0	0.0	1.0	0.0	1.0	0.0	0.0	0.0	0.0	0.0	0.0	0.0	0.0	0.0	0.0	0.0	0.0	1.0	0.0	0.0
Calm3	808	symbol	H. sapiens	808	H. sapiens	1.0	1.0	1.0	1.0	1.0	1.0	0.0	0.0	1.0	1.0	1.0	0.0	0.0	1.0	0.0	0.0	0.0	1.0	0.0	0.0
Igkv12-46	692245	symbol	M. musculus			nan	nan	nan	nan	nan	nan	nan	nan	nan	nan	nan	nan	nan	nan	nan	nan	nan	nan	nan	nan
Pxn	5829	symbol	H. sapiens	5829	H. sapiens	0.0	1.0	1.0	0.0	0.0	0.0	0.0	1.0	1.0	0.0	1.0	1.0	0.0	1.0	0.0	0.0	0.0	0.0	0.0	0.0
Syngr1	9145	symbol	H. sapiens	9145	H. sapiens	0.0	1.0	0.0	1.0	1.0	0.0	0.0	0.0	0.0	0.0	0.0	0.0	0.0	0.0	0.0	0.0	1.0	0.0	0.0	0.0
Srsf1	6426	symbol	H. sapiens	6426	H. sapiens	0.0	0.0	0.0	0.0	0.0	0.0	1.0	0.0	0.0	0.0	0.0	0.0	1.0	0.0	0.0	0.0	0.0	0.0	0.0	0.0
Purb	5814	symbol	H. sapiens	5814	H. sapiens	0.0	0.0	0.0	0.0	0.0	0.0	0.0	0.0	0.0	0.0	0.0	0.0	0.0	0.0	0.0	0.0	0.0	0.0	0.0	0.0
Pfkm	5213	symbol	H. sapiens	5213	H. sapiens	0.0	0.0	1.0	0.0	1.0	0.0	0.0	0.0	0.0	1.0	0.0	0.0	0.0	0.0	0.0	1.0	0.0	1.0	0.0	0.0
Prdx5	25824	symbol	H. sapiens	25824	H. sapiens	1.0	0.0	0.0	0.0	1.0	0.0	0.0	1.0	0.0	0.0	0.0	0.0	0.0	0.0	1.0	0.0	0.0	0.0	0.0	0.0
Tubb3	10381	symbol	H. sapiens	10381	H. sapiens	1.0	1.0	0.0	0.0	0.0	0.0	0.0	0.0	0.0	0.0	0.0	0.0	0.0	0.0	0.0	0.0	0.0	0.0	0.0	0.0
Tnr	7143	symbol	H. sapiens	7143	H. sapiens	0.0	1.0	1.0	0.0	0.0	0.0	0.0	0.0	0.0	0.0	1.0	1.0	0.0	1.0	0.0	0.0	0.0	0.0	1.0	0.0
Gnb1	2782	symbol	H. sapiens	2782	H. sapiens	1.0	0.0	1.0	0.0	0.0	0.0	0.0	0.0	1.0	0.0	1.0	0.0	0.0	1.0	0.0	0.0	0.0	0.0	0.0	0.0
Rab3c	115827	symbol	H. sapiens	115827	H. sapiens	0.0	0.0	1.0	0.0	0.0	1.0	0.0	0.0	0.0	1.0	0.0	0.0	0.0	0.0	0.0	0.0	1.0	0.0	0.0	0.0
Uba1	7317	symbol	H. sapiens	7317	H. sapiens	1.0	0.0	0.0	0.0	0.0	0.0	0.0	0.0	0.0	0.0	0.0	0.0	0.0	0.0	0.0	0.0	0.0	0.0	0.0	0.0
Cbr1	873	symbol	H. sapiens	873	H. sapiens	0.0	0.0	0.0	0.0	1.0	0.0	0.0	0.0	0.0	0.0	0.0	1.0	0.0	0.0	0.0	0.0	0.0	1.0	0.0	0.0
Ppp3cb	5532	symbol	H. sapiens	5532	H. sapiens	1.0	1.0	1.0	0.0	0.0	1.0	1.0	0.0	0.0	1.0	0.0	0.0	0.0	0.0	0.0	0.0	1.0	0.0	0.0	0.0
Eno1	2023	symbol	H. sapiens	2023	H. sapiens	0.0	0.0	1.0	0.0	1.0	0.0	0.0	0.0	0.0	0.0	0.0	1.0	0.0	0.0	1.0	0.0	0.0	0.0	0.0	1.0
Prkcg	5582	symbol	H. sapiens	5582	H. sapiens	1.0	1.0	1.0	0.0	1.0	0.0	1.0	1.0	0.0	1.0	1.0	1.0	0.0	0.0	1.0	0.0	0.0	0.0	0.0	0.0
Map1a	4130	symbol	H. sapiens	4130	H. sapiens	1.0	1.0	0.0	0.0	0.0	1.0	0.0	0.0	0.0	1.0	0.0	1.0	0.0	1.0	1.0	1.0	0.0	0.0	0.0	0.0
Tuba4a	7277	symbol	H. sapiens	7277	H. sapiens	1.0	0.0	1.0	0.0	1.0	0.0	0.0	0.0	0.0	0.0	0.0	0.0	0.0	0.0	0.0	0.0	0.0	0.0	0.0	0.0
Cyfip2	26999	symbol	H. sapiens	26999	H. sapiens	1.0	1.0	1.0	0.0	0.0	0.0	0.0	0.0	0.0	0.0	0.0	0.0	0.0	1.0	1.0	0.0	0.0	0.0	0.0	1.0
Tuba1b	10376	symbol	H. sapiens	10376	H. sapiens	1.0	0.0	0.0	0.0	0.0	1.0	0.0	0.0	0.0	0.0	0.0	0.0	0.0	0.0	0.0	0.0	1.0	0.0	0.0	1.0
Tcp1	6950	symbol	H. sapiens	6950	H. sapiens	1.0	0.0	0.0	0.0	0.0	1.0	0.0	0.0	0.0	1.0	0.0	1.0	1.0	1.0	0.0	0.0	0.0	0.0	0.0	0.0
Hba-a1	15122	symbol	M. musculus	3039	H. sapiens	1.0	0.0	1.0	1.0	0.0	0.0	0.0	1.0	0.0	0.0	0.0	0.0	0.0	0.0	0.0	0.0	0.0	0.0	0.0	0.0
Pfkl	5211	symbol	H. sapiens	5211	H. sapiens	0.0	0.0	1.0	0.0	1.0	0.0	0.0	0.0	0.0	1.0	0.0	1.0	0.0	0.0	0.0	0.0	0.0	0.0	0.0	0.0
Gpi	2821	symbol	H. sapiens	2821	H. sapiens	0.0	1.0	0.0	1.0	1.0	0.0	0.0	0.0	0.0	0.0	1.0	1.0	0.0	1.0	1.0	0.0	0.0	0.0	0.0	0.0
Atp2b1	490	symbol	H. sapiens	490	H. sapiens	1.0	0.0	1.0	0.0	0.0	0.0	0.0	0.0	1.0	0.0	1.0	0.0	0.0	1.0	0.0	1.0	1.0	0.0	0.0	0.0

## Sheet: Enrichment
GroupID	Category	Term	Description	LogP	Log(q-value)	InTerm_InList	Genes	Symbols
1_Summary	Reactome Gene Sets	R-HSA-438064	Post NMDA receptor activation events	-13.9513	-9.94016	9/80	808,817,5576,7277,10376,10381,10382,10383,79861,6950,2782,5582,10971,1778,3039,6132,6141,6147,6157,6648,25824,509,9066,4155,5532,7317,26999,2185,23092,490,6428,4130,4131,4134,10657	CALM3,CAMK2D,PRKAR2A,TUBA4A,TUBA1B,TUBB3,TUBB4A,TUBB4B,TUBAL3,TCP1,GNB1,PRKCG,YWHAQ,DYNC1H1,HBA1,RPL8,RPL18,RPL23A,RPL27A,SOD2,PRDX5,ATP5F1C,SYT7,MBP,PPP3CB,UBA1,CYFIP2,PTK2B,ARHGAP26,ATP2B1,SRSF3,MAP1A,MAP1B,MAP4,KHDRBS1
1_Member	Reactome Gene Sets	R-HSA-438064	Post NMDA receptor activation events	-13.9513	-9.94016	9/80	808,817,5576,7277,10376,10381,10382,10383,79861	CALM3,CAMK2D,PRKAR2A,TUBA4A,TUBA1B,TUBB3,TUBB4A,TUBB4B,TUBAL3
1_Member	Reactome Gene Sets	R-HSA-389960	Formation of tubulin folding intermediates by CCT/TriC	-13.9229	-9.94016	7/25	6950,7277,10376,10381,10382,10383,79861	TCP1,TUBA4A,TUBA1B,TUBB3,TUBB4A,TUBB4B,TUBAL3
1_Member	Reactome Gene Sets	R-HSA-9619483	Activation of AMPK downstream of NMDARs	-13.4137	-9.75581	7/29	808,7277,10376,10381,10382,10383,79861	CALM3,TUBA4A,TUBA1B,TUBB3,TUBB4A,TUBB4B,TUBAL3
1_Member	Reactome Gene Sets	R-HSA-112314	Neurotransmitter receptors and postsynaptic signal transmission	-13.395	-9.75581	11/205	808,817,2782,5576,5582,7277,10376,10381,10382,10383,79861	CALM3,CAMK2D,GNB1,PRKAR2A,PRKCG,TUBA4A,TUBA1B,TUBB3,TUBB4A,TUBB4B,TUBAL3
1_Member	Reactome Gene Sets	R-HSA-442755	Activation of NMDA receptors and postsynaptic events	-13.3406	-9.75581	9/93	808,817,5576,7277,10376,10381,10382,10383,79861	CALM3,CAMK2D,PRKAR2A,TUBA4A,TUBA1B,TUBB3,TUBB4A,TUBB4B,TUBAL3
1_Member	Reactome Gene Sets	R-HSA-389958	Cooperation of Prefoldin and TriC/CCT in actin and tubulin folding	-13.0816	-9.64288	7/32	6950,7277,10376,10381,10382,10383,79861	TCP1,TUBA4A,TUBA1B,TUBB3,TUBB4A,TUBB4B,TUBAL3
1_Member	Reactome Gene Sets	R-HSA-5626467	RHO GTPases activate IQGAPs	-13.0816	-9.64288	7/32	808,7277,10376,10381,10382,10383,79861	CALM3,TUBA4A,TUBA1B,TUBB3,TUBB4A,TUBB4B,TUBAL3
1_Member	Reactome Gene Sets	R-HSA-190840	Microtubule-dependent trafficking of connexons from Golgi to the plasma membrane	-12.5059	-9.12524	6/18	7277,10376,10381,10382,10383,79861	TUBA4A,TUBA1B,TUBB3,TUBB4A,TUBB4B,TUBAL3
1_Member	Reactome Gene Sets	R-HSA-1445148	Translocation of SLC2A4 (GLUT4) to the plasma membrane	-12.3886	-9.05904	8/72	808,7277,10376,10381,10382,10383,10971,79861	CALM3,TUBA4A,TUBA1B,TUBB3,TUBB4A,TUBB4B,YWHAQ,TUBAL3
1_Member	Reactome Gene Sets	R-HSA-190872	Transport of connexons to the plasma membrane	-12.3417	-9.0579	6/19	7277,10376,10381,10382,10383,79861	TUBA4A,TUBA1B,TUBB3,TUBB4A,TUBB4B,TUBAL3
1_Member	Reactome Gene Sets	R-HSA-9609736	Assembly and cell surface presentation of NMDA receptors	-12.2618	-9.01943	7/41	817,7277,10376,10381,10382,10383,79861	CAMK2D,TUBA4A,TUBA1B,TUBB3,TUBB4A,TUBB4B,TUBAL3
1_Member	Reactome Gene Sets	R-HSA-9646399	Aggrephagy	-12.1066	-8.91502	7/43	1778,7277,10376,10381,10382,10383,79861	DYNC1H1,TUBA4A,TUBA1B,TUBB3,TUBB4A,TUBB4B,TUBAL3
1_Member	Reactome Gene Sets	R-HSA-112315	Transmission across Chemical Synapses	-12.0849	-8.91502	11/270	808,817,2782,5576,5582,7277,10376,10381,10382,10383,79861	CALM3,CAMK2D,GNB1,PRKAR2A,PRKCG,TUBA4A,TUBA1B,TUBB3,TUBB4A,TUBB4B,TUBAL3
1_Member	Reactome Gene Sets	R-HSA-2262752	Cellular responses to stress	-11.9355	-8.79787	15/757	817,1778,3039,6132,6141,6147,6157,6648,7277,10376,10381,10382,10383,25824,79861	CAMK2D,DYNC1H1,HBA1,RPL8,RPL18,RPL23A,RPL27A,SOD2,TUBA4A,TUBA1B,TUBB3,TUBB4A,TUBB4B,PRDX5,TUBAL3
1_Member	Reactome Gene Sets	R-HSA-389977	Post-chaperonin tubulin folding pathway	-11.904	-8.79632	6/22	7277,10376,10381,10382,10383,79861	TUBA4A,TUBA1B,TUBB3,TUBB4A,TUBB4B,TUBAL3
1_Member	Reactome Gene Sets	R-HSA-8953897	Cellular responses to stimuli	-11.822	-8.74232	15/771	817,1778,3039,6132,6141,6147,6157,6648,7277,10376,10381,10382,10383,25824,79861	CAMK2D,DYNC1H1,HBA1,RPL8,RPL18,RPL23A,RPL27A,SOD2,TUBA4A,TUBA1B,TUBB3,TUBB4A,TUBB4B,PRDX5,TUBAL3
1_Member	Reactome Gene Sets	R-HSA-1852241	Organelle biogenesis and maintenance	-11.6515	-8.59815	11/296	509,808,1778,6648,6950,7277,10376,10381,10382,10383,79861	ATP5F1C,CALM3,DYNC1H1,SOD2,TCP1,TUBA4A,TUBA1B,TUBB3,TUBB4A,TUBB4B,TUBAL3
1_Member	Reactome Gene Sets	R-HSA-6811436	COPI-independent Golgi-to-ER retrograde traffic	-11.5556	-8.54272	7/51	1778,7277,10376,10381,10382,10383,79861	DYNC1H1,TUBA4A,TUBA1B,TUBB3,TUBB4A,TUBB4B,TUBAL3
1_Member	Reactome Gene Sets	R-HSA-390466	Chaperonin-mediated protein folding	-11.5477	-8.54272	8/91	2782,6950,7277,10376,10381,10382,10383,79861	GNB1,TCP1,TUBA4A,TUBA1B,TUBB3,TUBB4A,TUBB4B,TUBAL3
1_Member	Reactome Gene Sets	R-HSA-112316	Neuronal System	-11.4846	-8.50187	12/410	808,817,2782,5576,5582,7277,9066,10376,10381,10382,10383,79861	CALM3,CAMK2D,GNB1,PRKAR2A,PRKCG,TUBA4A,SYT7,TUBA1B,TUBB3,TUBB4A,TUBB4B,TUBAL3
1_Member	Reactome Gene Sets	R-HSA-391251	Protein folding	-11.3205	-8.39201	8/97	2782,6950,7277,10376,10381,10382,10383,79861	GNB1,TCP1,TUBA4A,TUBA1B,TUBB3,TUBB4A,TUBB4B,TUBAL3
1_Member	Reactome Gene Sets	R-HSA-3371497	HSP90 chaperone cycle for steroid hormone receptors (SHR) in the presence of ligand	-11.3141	-8.39201	7/55	1778,7277,10376,10381,10382,10383,79861	DYNC1H1,TUBA4A,TUBA1B,TUBB3,TUBB4A,TUBB4B,TUBAL3
1_Member	WikiPathways	WP2272	Pathogenic Escherichia coli infection	-11.3141	-8.39201	7/55	7277,10376,10381,10382,10383,10971,79861	TUBA4A,TUBA1B,TUBB3,TUBB4A,TUBB4B,YWHAQ,TUBAL3
1_Member	Reactome Gene Sets	R-HSA-9675108	Nervous system development	-11.0154	-8.11185	13/577	4155,5532,5576,6132,6141,6147,6157,7277,10376,10381,10382,10383,79861	MBP,PPP3CB,PRKAR2A,RPL8,RPL18,RPL23A,RPL27A,TUBA4A,TUBA1B,TUBB3,TUBB4A,TUBB4B,TUBAL3
1_Member	Reactome Gene Sets	R-HSA-9668328	Sealing of the nuclear envelope (NE) by ESCRT-III	-10.9148	-8.02894	6/31	7277,10376,10381,10382,10383,79861	TUBA4A,TUBA1B,TUBB3,TUBB4A,TUBB4B,TUBAL3
1_Member	KEGG Pathway	hsa05022	Pathways of neurodegeneration - multiple diseases	-10.7314	-7.86261	12/476	509,808,817,5532,5582,7277,7317,10376,10381,10382,10383,79861	ATP5F1C,CALM3,CAMK2D,PPP3CB,PRKCG,TUBA4A,UBA1,TUBA1B,TUBB3,TUBB4A,TUBB4B,TUBAL3
1_Member	KEGG Pathway	hsa05012	Parkinson disease	-10.6577	-7.80533	10/266	509,808,817,7277,7317,10376,10381,10382,10383,79861	ATP5F1C,CALM3,CAMK2D,TUBA4A,UBA1,TUBA1B,TUBB3,TUBB4A,TUBB4B,TUBAL3
1_Member	WikiPathways	WP2359	Parkin-ubiquitin proteasomal system pathway	-10.551	-7.71436	7/70	7277,7317,10376,10381,10382,10383,79861	TUBA4A,UBA1,TUBA1B,TUBB3,TUBB4A,TUBB4B,TUBAL3
1_Member	Reactome Gene Sets	R-HSA-190861	Gap junction assembly	-10.495	-7.67367	6/36	7277,10376,10381,10382,10383,79861	TUBA4A,TUBA1B,TUBB3,TUBB4A,TUBB4B,TUBAL3
1_Member	Reactome Gene Sets	R-HSA-9663891	Selective autophagy	-10.0946	-7.28793	7/81	1778,7277,10376,10381,10382,10383,79861	DYNC1H1,TUBA4A,TUBA1B,TUBB3,TUBB4A,TUBB4B,TUBAL3
1_Member	Reactome Gene Sets	R-HSA-8955332	Carboxyterminal post-translational modifications of tubulin	-10.0681	-7.2757	6/42	7277,10376,10381,10382,10383,79861	TUBA4A,TUBA1B,TUBB3,TUBB4A,TUBB4B,TUBAL3
1_Member	Reactome Gene Sets	R-HSA-422475	Axon guidance	-9.99084	-7.21222	12/552	5532,5576,6132,6141,6147,6157,7277,10376,10381,10382,10383,79861	PPP3CB,PRKAR2A,RPL8,RPL18,RPL23A,RPL27A,TUBA4A,TUBA1B,TUBB3,TUBB4A,TUBB4B,TUBAL3
1_Member	KEGG Pathway	hsa04540	Gap junction	-9.83703	-7.07177	7/88	5582,7277,10376,10381,10382,10383,79861	PRKCG,TUBA4A,TUBA1B,TUBB3,TUBB4A,TUBB4B,TUBAL3
1_Member	Reactome Gene Sets	R-HSA-195258	RHO GTPase Effectors	-9.77997	-7.03232	10/327	808,1778,7277,10376,10381,10382,10383,10971,26999,79861	CALM3,DYNC1H1,TUBA4A,TUBA1B,TUBB3,TUBB4A,TUBB4B,YWHAQ,CYFIP2,TUBAL3
1_Member	Reactome Gene Sets	R-HSA-190828	Gap junction trafficking	-9.75979	-7.03232	6/47	7277,10376,10381,10382,10383,79861	TUBA4A,TUBA1B,TUBB3,TUBB4A,TUBB4B,TUBAL3
1_Member	Reactome Gene Sets	R-HSA-437239	Recycling pathway of L1	-9.75979	-7.03232	6/47	7277,10376,10381,10382,10383,79861	TUBA4A,TUBA1B,TUBB3,TUBB4A,TUBB4B,TUBAL3
1_Member	Reactome Gene Sets	R-HSA-157858	Gap junction trafficking and regulation	-9.64618	-6.93061	6/49	7277,10376,10381,10382,10383,79861	TUBA4A,TUBA1B,TUBB3,TUBB4A,TUBB4B,TUBAL3
1_Member	Reactome Gene Sets	R-HSA-380320	Recruitment of NuMA to mitotic centrosomes	-9.63289	-6.9289	7/94	1778,7277,10376,10381,10382,10383,79861	DYNC1H1,TUBA4A,TUBA1B,TUBB3,TUBB4A,TUBB4B,TUBAL3
1_Member	Reactome Gene Sets	R-HSA-6807878	COPI-mediated anterograde transport	-9.41138	-6.71867	7/101	1778,7277,10376,10381,10382,10383,79861	DYNC1H1,TUBA4A,TUBA1B,TUBB3,TUBB4A,TUBB4B,TUBAL3
1_Member	Reactome Gene Sets	R-HSA-983189	Kinesins	-9.14359	-6.46187	6/59	7277,10376,10381,10382,10383,79861	TUBA4A,TUBA1B,TUBB3,TUBB4A,TUBB4B,TUBAL3
1_Member	Reactome Gene Sets	R-HSA-389957	Prefoldin mediated transfer of substrate to CCT/TriC	-8.97082	-6.29983	5/28	6950,7277,10381,10382,10383	TCP1,TUBA4A,TUBB3,TUBB4A,TUBB4B
1_Member	Reactome Gene Sets	R-HSA-9648025	EML4 and NUDC in mitotic spindle formation	-8.96034	-6.29981	7/117	1778,7277,10376,10381,10382,10383,79861	DYNC1H1,TUBA4A,TUBA1B,TUBB3,TUBB4A,TUBB4B,TUBAL3
1_Member	Reactome Gene Sets	R-HSA-2132295	MHC class II antigen presentation	-8.80768	-6.16736	7/123	1778,7277,10376,10381,10382,10383,79861	DYNC1H1,TUBA4A,TUBA1B,TUBB3,TUBB4A,TUBB4B,TUBAL3
1_Member	Reactome Gene Sets	R-HSA-5617833	Cilium Assembly	-8.77892	-6.14999	8/201	1778,6950,7277,10376,10381,10382,10383,79861	DYNC1H1,TCP1,TUBA4A,TUBA1B,TUBB3,TUBB4A,TUBB4B,TUBAL3
1_Member	Reactome Gene Sets	R-HSA-194315	Signaling by Rho GTPases	-8.77101	-6.14999	12/707	808,1778,2185,7277,10376,10381,10382,10383,10971,23092,26999,79861	CALM3,DYNC1H1,PTK2B,TUBA4A,TUBA1B,TUBB3,TUBB4A,TUBB4B,YWHAQ,ARHGAP26,CYFIP2,TUBAL3
1_Member	Reactome Gene Sets	R-HSA-2500257	Resolution of Sister Chromatid Cohesion	-8.73426	-6.12258	7/126	1778,7277,10376,10381,10382,10383,79861	DYNC1H1,TUBA4A,TUBA1B,TUBB3,TUBB4A,TUBB4B,TUBAL3
1_Member	Reactome Gene Sets	R-HSA-9716542	Signaling by Rho GTPases, Miro GTPases and RHOBTB3	-8.6619	-6.05937	12/723	808,1778,2185,7277,10376,10381,10382,10383,10971,23092,26999,79861	CALM3,DYNC1H1,PTK2B,TUBA4A,TUBA1B,TUBB3,TUBB4A,TUBB4B,YWHAQ,ARHGAP26,CYFIP2,TUBAL3
1_Member	Reactome Gene Sets	R-HSA-8856688	Golgi-to-ER retrograde transport	-8.56983	-5.97625	7/133	1778,7277,10376,10381,10382,10383,79861	DYNC1H1,TUBA4A,TUBA1B,TUBB3,TUBB4A,TUBB4B,TUBAL3
1_Member	Reactome Gene Sets	R-HSA-9609690	HCMV Early Events	-8.52451	-5.93971	7/135	1778,7277,10376,10381,10382,10383,79861	DYNC1H1,TUBA4A,TUBA1B,TUBB3,TUBB4A,TUBB4B,TUBAL3
1_Member	Reactome Gene Sets	R-HSA-2995410	Nuclear Envelope (NE) Reassembly	-8.50226	-5.93435	6/75	7277,10376,10381,10382,10383,79861	TUBA4A,TUBA1B,TUBB3,TUBB4A,TUBB4B,TUBAL3
1_Member	Reactome Gene Sets	R-HSA-1632852	Macroautophagy	-8.50212	-5.93435	7/136	1778,7277,10376,10381,10382,10383,79861	DYNC1H1,TUBA4A,TUBA1B,TUBB3,TUBB4A,TUBB4B,TUBAL3
1_Member	Reactome Gene Sets	R-HSA-8852276	The role of GTSE1 in G2/M progression after G2 checkpoint	-8.43243	-5.87293	6/77	7277,10376,10381,10382,10383,79861	TUBA4A,TUBA1B,TUBB3,TUBB4A,TUBB4B,TUBAL3
1_Member	Reactome Gene Sets	R-HSA-5663220	RHO GTPases Activate Formins	-8.41424	-5.86285	7/140	1778,7277,10376,10381,10382,10383,79861	DYNC1H1,TUBA4A,TUBA1B,TUBB3,TUBB4A,TUBB4B,TUBAL3
1_Member	Reactome Gene Sets	R-HSA-109582	Hemostasis	-8.24184	-5.69843	11/621	490,808,2782,5576,5582,7277,10376,10381,10382,10383,79861	ATP2B1,CALM3,GNB1,PRKAR2A,PRKCG,TUBA4A,TUBA1B,TUBB3,TUBB4A,TUBB4B,TUBAL3
1_Member	Reactome Gene Sets	R-HSA-9612973	Autophagy	-8.1855	-5.64991	7/151	1778,7277,10376,10381,10382,10383,79861	DYNC1H1,TUBA4A,TUBA1B,TUBB3,TUBB4A,TUBB4B,TUBAL3
1_Member	KEGG Pathway	hsa04145	Phagosome	-8.16558	-5.64523	7/152	1778,7277,10376,10381,10382,10383,79861	DYNC1H1,TUBA4A,TUBA1B,TUBB3,TUBB4A,TUBB4B,TUBAL3
1_Member	Reactome Gene Sets	R-HSA-199977	ER to Golgi Anterograde Transport	-8.12615	-5.61322	7/154	1778,7277,10376,10381,10382,10383,79861	DYNC1H1,TUBA4A,TUBA1B,TUBB3,TUBB4A,TUBB4B,TUBAL3
1_Member	KEGG Pathway	hsa05132	Salmonella infection	-8.04944	-5.54381	8/249	1778,7277,10376,10381,10382,10383,26999,79861	DYNC1H1,TUBA4A,TUBA1B,TUBB3,TUBB4A,TUBB4B,CYFIP2,TUBAL3
1_Member	KEGG Pathway	hsa05014	Amyotrophic lateral sclerosis	-8.02481	-5.52636	9/364	509,5532,6428,7277,10376,10381,10382,10383,79861	ATP5F1C,PPP3CB,SRSF3,TUBA4A,TUBA1B,TUBB3,TUBB4A,TUBB4B,TUBAL3
1_Member	Reactome Gene Sets	R-HSA-9609646	HCMV Infection	-8.011	-5.51961	7/160	1778,7277,10376,10381,10382,10383,79861	DYNC1H1,TUBA4A,TUBA1B,TUBB3,TUBB4A,TUBB4B,TUBAL3
1_Member	Reactome Gene Sets	R-HSA-983231	Factors involved in megakaryocyte development and platelet production	-7.86432	-5.39346	7/168	5576,7277,10376,10381,10382,10383,79861	PRKAR2A,TUBA4A,TUBA1B,TUBB3,TUBB4A,TUBB4B,TUBAL3
1_Member	GO Biological Processes	GO:0000226	microtubule cytoskeleton organization	-7.83935	-5.37512	10/521	1778,4130,4131,4134,7277,10376,10381,10382,10383,79861	DYNC1H1,MAP1A,MAP1B,MAP4,TUBA4A,TUBA1B,TUBB3,TUBB4A,TUBB4B,TUBAL3
1_Member	KEGG Pathway	hsa05010	Alzheimer disease	-7.82441	-5.36671	9/384	509,808,5532,7277,10376,10381,10382,10383,79861	ATP5F1C,CALM3,PPP3CB,TUBA4A,TUBA1B,TUBB3,TUBB4A,TUBB4B,TUBAL3
1_Member	WikiPathways	WP5124	Alzheimer's disease	-7.81351	-5.36225	8/267	808,5532,7277,10376,10381,10382,10383,79861	CALM3,PPP3CB,TUBA4A,TUBA1B,TUBB3,TUBB4A,TUBB4B,TUBAL3
1_Member	Reactome Gene Sets	R-HSA-6811434	COPI-dependent Golgi-to-ER retrograde traffic	-7.77013	-5.32521	6/99	7277,10376,10381,10382,10383,79861	TUBA4A,TUBA1B,TUBB3,TUBB4A,TUBB4B,TUBAL3
1_Member	KEGG Pathway	hsa05020	Prion disease	-7.73859	-5.29992	8/273	509,5532,7277,10376,10381,10382,10383,79861	ATP5F1C,PPP3CB,TUBA4A,TUBA1B,TUBB3,TUBB4A,TUBB4B,TUBAL3
1_Member	Reactome Gene Sets	R-HSA-948021	Transport to the Golgi and subsequent modification	-7.5756	-5.14308	7/185	1778,7277,10376,10381,10382,10383,79861	DYNC1H1,TUBA4A,TUBA1B,TUBB3,TUBB4A,TUBB4B,TUBAL3
1_Member	Reactome Gene Sets	R-HSA-2467813	Separation of Sister Chromatids	-7.48031	-5.05714	7/191	1778,7277,10376,10381,10382,10383,79861	DYNC1H1,TUBA4A,TUBA1B,TUBB3,TUBB4A,TUBB4B,TUBAL3
1_Member	Reactome Gene Sets	R-HSA-5620924	Intraflagellar transport	-7.47759	-5.05714	5/54	7277,10376,10381,10382,10383	TUBA4A,TUBA1B,TUBB3,TUBB4A,TUBB4B
1_Member	Reactome Gene Sets	R-HSA-5610787	Hedgehog 'off' state	-7.4248	-5.01153	6/113	5576,7277,10376,10381,10382,10383	PRKAR2A,TUBA4A,TUBA1B,TUBB3,TUBB4A,TUBB4B
1_Member	Reactome Gene Sets	R-HSA-69275	G2/M Transition	-7.40328	-5.006	7/196	1778,7277,10376,10381,10382,10383,79861	DYNC1H1,TUBA4A,TUBA1B,TUBB3,TUBB4A,TUBB4B,TUBAL3
1_Member	KEGG Pathway	hsa05130	Pathogenic Escherichia coli infection	-7.38812	-4.99644	7/197	7277,10376,10381,10382,10383,26999,79861	TUBA4A,TUBA1B,TUBB3,TUBB4A,TUBB4B,CYFIP2,TUBAL3
1_Member	Reactome Gene Sets	R-HSA-453274	Mitotic G2-G2/M phases	-7.37305	-4.9869	7/198	1778,7277,10376,10381,10382,10383,79861	DYNC1H1,TUBA4A,TUBA1B,TUBB3,TUBB4A,TUBB4B,TUBAL3
1_Member	KEGG Pathway	hsa05016	Huntington disease	-7.35545	-4.97477	8/306	509,6648,7277,10376,10381,10382,10383,79861	ATP5F1C,SOD2,TUBA4A,TUBA1B,TUBB3,TUBB4A,TUBB4B,TUBAL3
1_Member	GO Biological Processes	GO:0000278	mitotic cell cycle	-7.34595	-4.97066	10/588	808,1778,4134,7277,10376,10381,10382,10383,10657,79861	CALM3,DYNC1H1,MAP4,TUBA4A,TUBA1B,TUBB3,TUBB4A,TUBB4B,KHDRBS1,TUBAL3
1_Member	Reactome Gene Sets	R-HSA-6811442	Intra-Golgi and retrograde Golgi-to-ER traffic	-7.31353	-4.94357	7/202	1778,7277,10376,10381,10382,10383,79861	DYNC1H1,TUBA4A,TUBA1B,TUBB3,TUBB4A,TUBB4B,TUBAL3
1_Member	Reactome Gene Sets	R-HSA-373760	L1CAM interactions	-7.29031	-4.92562	6/119	7277,10376,10381,10382,10383,79861	TUBA4A,TUBA1B,TUBB3,TUBB4A,TUBB4B,TUBAL3
1_Member	Reactome Gene Sets	R-HSA-68877	Mitotic Prometaphase	-7.28424	-4.92474	7/204	1778,7277,10376,10381,10382,10383,79861	DYNC1H1,TUBA4A,TUBA1B,TUBB3,TUBB4A,TUBB4B,TUBAL3
1_Member	WikiPathways	WP2059	Alzheimer's disease and miRNA effects	-7.03359	-4.67923	8/337	808,5532,7277,10376,10381,10382,10383,79861	CALM3,PPP3CB,TUBA4A,TUBA1B,TUBB3,TUBB4A,TUBB4B,TUBAL3
1_Member	Reactome Gene Sets	R-HSA-68882	Mitotic Anaphase	-6.85284	-4.50356	7/236	1778,7277,10376,10381,10382,10383,79861	DYNC1H1,TUBA4A,TUBA1B,TUBB3,TUBB4A,TUBB4B,TUBAL3
1_Member	Reactome Gene Sets	R-HSA-2555396	Mitotic Metaphase and Anaphase	-6.84037	-4.49611	7/237	1778,7277,10376,10381,10382,10383,79861	DYNC1H1,TUBA4A,TUBA1B,TUBB3,TUBB4A,TUBB4B,TUBAL3
1_Member	Reactome Gene Sets	R-HSA-5653656	Vesicle-mediated transport	-6.80147	-4.46218	10/673	808,1778,3039,7277,10376,10381,10382,10383,10971,79861	CALM3,DYNC1H1,HBA1,TUBA4A,TUBA1B,TUBB3,TUBB4A,TUBB4B,YWHAQ,TUBAL3
1_Member	Reactome Gene Sets	R-HSA-5358351	Signaling by Hedgehog	-6.70979	-4.37541	6/149	5576,7277,10376,10381,10382,10383	PRKAR2A,TUBA4A,TUBA1B,TUBB3,TUBB4A,TUBB4B
1_Member	GO Biological Processes	GO:0007017	microtubule-based process	-6.30185	-3.9958	10/763	1778,4130,4131,4134,7277,10376,10381,10382,10383,79861	DYNC1H1,MAP1A,MAP1B,MAP4,TUBA4A,TUBA1B,TUBB3,TUBB4A,TUBB4B,TUBAL3
1_Member	Reactome Gene Sets	R-HSA-1280218	Adaptive Immune System	-6.30185	-3.9958	10/763	808,1778,5532,7277,7317,10376,10381,10382,10383,79861	CALM3,DYNC1H1,PPP3CB,TUBA4A,UBA1,TUBA1B,TUBB3,TUBB4A,TUBB4B,TUBAL3
1_Member	Reactome Gene Sets	R-HSA-446203	Asparagine N-linked glycosylation	-6.11207	-3.84113	7/304	1778,7277,10376,10381,10382,10383,79861	DYNC1H1,TUBA4A,TUBA1B,TUBB3,TUBB4A,TUBB4B,TUBAL3
1_Member	Reactome Gene Sets	R-HSA-199991	Membrane Trafficking	-5.98545	-3.73106	9/634	808,1778,7277,10376,10381,10382,10383,10971,79861	CALM3,DYNC1H1,TUBA4A,TUBA1B,TUBB3,TUBB4A,TUBB4B,YWHAQ,TUBAL3
1_Member	Reactome Gene Sets	R-HSA-380259	Loss of Nlp from mitotic centrosomes	-5.21595	-3.07205	4/70	1778,7277,10382,10383	DYNC1H1,TUBA4A,TUBB4A,TUBB4B
1_Member	Reactome Gene Sets	R-HSA-380284	Loss of proteins required for interphase microtubule organization from the centrosome	-5.21595	-3.07205	4/70	1778,7277,10382,10383	DYNC1H1,TUBA4A,TUBB4A,TUBB4B
1_Member	Reactome Gene Sets	R-HSA-68886	M Phase	-5.19899	-3.05823	7/418	1778,7277,10376,10381,10382,10383,79861	DYNC1H1,TUBA4A,TUBA1B,TUBB3,TUBB4A,TUBB4B,TUBAL3
1_Member	Reactome Gene Sets	R-HSA-8854518	AURKA Activation by TPX2	-5.14309	-3.00853	4/73	1778,7277,10382,10383	DYNC1H1,TUBA4A,TUBB4A,TUBB4B
1_Member	Reactome Gene Sets	R-HSA-380270	Recruitment of mitotic centrosome proteins and complexes	-4.94194	-2.83006	4/82	1778,7277,10382,10383	DYNC1H1,TUBA4A,TUBB4A,TUBB4B
1_Member	Reactome Gene Sets	R-HSA-380287	Centrosome maturation	-4.94194	-2.83006	4/82	1778,7277,10382,10383	DYNC1H1,TUBA4A,TUBB4A,TUBB4B
1_Member	Reactome Gene Sets	R-HSA-2565942	Regulation of PLK1 Activity at G2/M Transition	-4.82028	-2.72402	4/88	1778,7277,10382,10383	DYNC1H1,TUBA4A,TUBB4A,TUBB4B
1_Member	Reactome Gene Sets	R-HSA-1640170	Cell Cycle	-4.71606	-2.66017	8/691	1778,7277,10376,10381,10382,10383,10971,79861	DYNC1H1,TUBA4A,TUBA1B,TUBB3,TUBB4A,TUBB4B,YWHAQ,TUBAL3
1_Member	Reactome Gene Sets	R-HSA-5620912	Anchoring of the basal body to the plasma membrane	-4.6356	-2.59486	4/98	1778,7277,10382,10383	DYNC1H1,TUBA4A,TUBB4A,TUBB4B
1_Member	Reactome Gene Sets	R-HSA-69278	Cell Cycle, Mitotic	-4.38327	-2.3828	7/560	1778,7277,10376,10381,10382,10383,79861	DYNC1H1,TUBA4A,TUBA1B,TUBB3,TUBB4A,TUBB4B,TUBAL3
1_Member	KEGG Pathway	hsa04210	Apoptosis	-2.79952	-1.05981	3/136	7277,10376,79861	TUBA4A,TUBA1B,TUBAL3
1_Member	KEGG Pathway	hsa04530	Tight junction	-2.53153	-0.832089	3/169	7277,10376,79861	TUBA4A,TUBA1B,TUBAL3
2_Summary	GO Biological Processes	GO:0048167	regulation of synaptic plasticity	-8.84781	-6.1975	8/197	2185,4130,4131,5532,5582,7143,9066,9145,808,4134,10381,26999,5339,5829,2821,6648	PTK2B,MAP1A,MAP1B,PPP3CB,PRKCG,TNR,SYT7,SYNGR1,CALM3,MAP4,TUBB3,CYFIP2,PLEC,PXN,GPI,SOD2
2_Member	GO Biological Processes	GO:0048167	regulation of synaptic plasticity	-8.84781	-6.1975	8/197	2185,4130,4131,5532,5582,7143,9066,9145	PTK2B,MAP1A,MAP1B,PPP3CB,PRKCG,TNR,SYT7,SYNGR1
2_Member	GO Biological Processes	GO:0050804	modulation of chemical synaptic transmission	-7.42025	-5.01153	9/428	808,2185,4130,4131,5532,5582,7143,9066,9145	CALM3,PTK2B,MAP1A,MAP1B,PPP3CB,PRKCG,TNR,SYT7,SYNGR1
2_Member	GO Biological Processes	GO:0099177	regulation of trans-synaptic signaling	-7.41159	-5.00862	9/429	808,2185,4130,4131,5532,5582,7143,9066,9145	CALM3,PTK2B,MAP1A,MAP1B,PPP3CB,PRKCG,TNR,SYT7,SYNGR1
2_Member	GO Biological Processes	GO:0031175	neuron projection development	-4.96049	-2.84106	8/639	2185,4130,4131,4134,5532,7143,10381,26999	PTK2B,MAP1A,MAP1B,MAP4,PPP3CB,TNR,TUBB3,CYFIP2
2_Member	GO Biological Processes	GO:0032990	cell part morphogenesis	-4.79855	-2.7186	7/482	4130,4131,5339,5532,7143,10381,26999	MAP1A,MAP1B,PLEC,PPP3CB,TNR,TUBB3,CYFIP2
2_Member	GO Biological Processes	GO:0000902	cell morphogenesis	-4.79825	-2.7186	8/673	4130,4131,5339,5532,5829,7143,10381,26999	MAP1A,MAP1B,PLEC,PPP3CB,PXN,TNR,TUBB3,CYFIP2
2_Member	GO Biological Processes	GO:0032989	cellular component morphogenesis	-4.32037	-2.33642	7/573	4130,4131,5339,5532,7143,10381,26999	MAP1A,MAP1B,PLEC,PPP3CB,TNR,TUBB3,CYFIP2
2_Member	GO Biological Processes	GO:0007611	learning or memory	-4.08098	-2.11527	5/264	2821,4130,5532,5582,7143	GPI,MAP1A,PPP3CB,PRKCG,TNR
2_Member	GO Biological Processes	GO:0048812	neuron projection morphogenesis	-3.9408	-1.99148	6/455	4130,4131,5532,7143,10381,26999	MAP1A,MAP1B,PPP3CB,TNR,TUBB3,CYFIP2
2_Member	GO Biological Processes	GO:0120039	plasma membrane bounded cell projection morphogenesis	-3.92009	-1.97676	6/459	4130,4131,5532,7143,10381,26999	MAP1A,MAP1B,PPP3CB,TNR,TUBB3,CYFIP2
2_Member	GO Biological Processes	GO:0048858	cell projection morphogenesis	-3.89958	-1.96019	6/463	4130,4131,5532,7143,10381,26999	MAP1A,MAP1B,PPP3CB,TNR,TUBB3,CYFIP2
2_Member	GO Biological Processes	GO:0050890	cognition	-3.78121	-1.86409	5/306	2821,4130,5532,5582,7143	GPI,MAP1A,PPP3CB,PRKCG,TNR
2_Member	GO Biological Processes	GO:1990138	neuron projection extension	-3.69642	-1.79635	3/67	4131,5532,26999	MAP1B,PPP3CB,CYFIP2
2_Member	GO Biological Processes	GO:0000904	cell morphogenesis involved in differentiation	-3.61818	-1.72798	6/522	4130,4131,5532,5829,7143,10381	MAP1A,MAP1B,PPP3CB,PXN,TNR,TUBB3
2_Member	GO Biological Processes	GO:0007409	axonogenesis	-3.55797	-1.6756	5/342	4130,4131,5532,7143,10381	MAP1A,MAP1B,PPP3CB,TNR,TUBB3
2_Member	GO Biological Processes	GO:0007610	behavior	-3.44299	-1.58082	6/563	2821,4130,5532,5582,6648,7143	GPI,MAP1A,PPP3CB,PRKCG,SOD2,TNR
2_Member	GO Biological Processes	GO:0061564	axon development	-3.34878	-1.50756	5/380	4130,4131,5532,7143,10381	MAP1A,MAP1B,PPP3CB,TNR,TUBB3
2_Member	GO Biological Processes	GO:0048588	developmental cell growth	-3.27705	-1.45116	3/93	4131,5532,26999	MAP1B,PPP3CB,CYFIP2
2_Member	GO Biological Processes	GO:0016049	cell growth	-3.25006	-1.42868	3/95	4131,5532,26999	MAP1B,PPP3CB,CYFIP2
2_Member	GO Biological Processes	GO:0048667	cell morphogenesis involved in neuron differentiation	-3.19465	-1.38363	5/411	4130,4131,5532,7143,10381	MAP1A,MAP1B,PPP3CB,TNR,TUBB3
2_Member	GO Biological Processes	GO:0060560	developmental growth involved in morphogenesis	-2.97671	-1.20079	3/118	4131,5532,26999	MAP1B,PPP3CB,CYFIP2
2_Member	GO Biological Processes	GO:0007612	learning	-2.72006	-0.991374	3/145	4130,5532,7143	MAP1A,PPP3CB,TNR
2_Member	GO Biological Processes	GO:0048589	developmental growth	-2.45826	-0.76666	4/369	4131,5339,5532,26999	MAP1B,PLEC,PPP3CB,CYFIP2
2_Member	GO Biological Processes	GO:0040007	growth	-2.4499	-0.762723	4/371	4131,5339,5532,26999	MAP1B,PLEC,PPP3CB,CYFIP2
2_Member	GO Biological Processes	GO:0007626	locomotory behavior	-2.41466	-0.737267	3/186	5532,6648,7143	PPP3CB,SOD2,TNR
3_Summary	WikiPathways	WP536	Calcium regulation in cardiac cells	-8.16558	-5.64523	7/152	490,808,817,2782,5576,5582,10971,5532,5211,5213,2185,5829,1487,9066,2023,115827,7143,6648,4131,26999,7277,3039,5339,509,4155	ATP2B1,CALM3,CAMK2D,GNB1,PRKAR2A,PRKCG,YWHAQ,PPP3CB,PFKL,PFKM,PTK2B,PXN,CTBP1,SYT7,ENO1,RAB3C,TNR,SOD2,MAP1B,CYFIP2,TUBA4A,HBA1,PLEC,ATP5F1C,MBP
3_Member	WikiPathways	WP536	Calcium regulation in cardiac cells	-8.16558	-5.64523	7/152	490,808,817,2782,5576,5582,10971	ATP2B1,CALM3,CAMK2D,GNB1,PRKAR2A,PRKCG,YWHAQ
3_Member	Reactome Gene Sets	R-HSA-111885	Opioid Signalling	-7.96254	-5.4781	6/92	808,817,2782,5532,5576,5582	CALM3,CAMK2D,GNB1,PPP3CB,PRKAR2A,PRKCG
3_Member	WikiPathways	WP289	Myometrial relaxation and contraction pathways	-6.55941	-4.23468	6/158	808,817,2782,5576,5582,10971	CALM3,CAMK2D,GNB1,PRKAR2A,PRKCG,YWHAQ
3_Member	Reactome Gene Sets	R-HSA-111933	Calmodulin induced events	-6.3406	-4.02531	4/37	808,817,5576,5582	CALM3,CAMK2D,PRKAR2A,PRKCG
3_Member	Reactome Gene Sets	R-HSA-111997	CaM pathway	-6.3406	-4.02531	4/37	808,817,5576,5582	CALM3,CAMK2D,PRKAR2A,PRKCG
3_Member	Reactome Gene Sets	R-HSA-111996	Ca-dependent events	-6.24638	-3.94938	4/39	808,817,5576,5582	CALM3,CAMK2D,PRKAR2A,PRKCG
3_Member	Reactome Gene Sets	R-HSA-1489509	DAG and IP3 signaling	-6.07233	-3.80559	4/43	808,817,5576,5582	CALM3,CAMK2D,PRKAR2A,PRKCG
3_Member	KEGG Pathway	hsa04922	Glucagon signaling pathway	-5.98027	-3.72991	5/107	808,817,5211,5213,5532	CALM3,CAMK2D,PFKL,PFKM,PPP3CB
3_Member	KEGG Pathway	hsa05170	Human immunodeficiency virus 1 infection	-5.8126	-3.5819	6/212	808,2185,2782,5532,5582,5829	CALM3,PTK2B,GNB1,PPP3CB,PRKCG,PXN
3_Member	Reactome Gene Sets	R-HSA-112043	PLC beta mediated events	-5.77024	-3.54337	4/51	808,817,5576,5582	CALM3,CAMK2D,PRKAR2A,PRKCG
3_Member	KEGG Pathway	hsa05163	Human cytomegalovirus infection	-5.66293	-3.45103	6/225	808,2185,2782,5532,5582,5829	CALM3,PTK2B,GNB1,PPP3CB,PRKCG,PXN
3_Member	Reactome Gene Sets	R-HSA-112040	G-protein mediated events	-5.6057	-3.4011	4/56	808,817,5576,5582	CALM3,CAMK2D,PRKAR2A,PRKCG
3_Member	KEGG Pathway	hsa04728	Dopaminergic synapse	-5.5302	-3.33985	5/132	808,817,2782,5532,5582	CALM3,CAMK2D,GNB1,PPP3CB,PRKCG
3_Member	KEGG Pathway	hsa04020	Calcium signaling pathway	-5.50124	-3.31438	6/240	490,808,817,2185,5532,5582	ATP2B1,CALM3,CAMK2D,PTK2B,PPP3CB,PRKCG
3_Member	KEGG Pathway	hsa04720	Long-term potentiation	-5.29215	-3.13548	4/67	808,817,5532,5582	CALM3,CAMK2D,PPP3CB,PRKCG
3_Member	KEGG Pathway	hsa05031	Amphetamine addiction	-5.24096	-3.08752	4/69	808,817,5532,5582	CALM3,CAMK2D,PPP3CB,PRKCG
3_Member	Reactome Gene Sets	R-HSA-180024	DARPP-32 events	-4.94065	-2.83006	3/26	808,5532,5576	CALM3,PPP3CB,PRKAR2A
3_Member	Reactome Gene Sets	R-HSA-418594	G alpha (i) signalling events	-4.8045	-2.7186	6/318	808,817,2782,5532,5576,5582	CALM3,CAMK2D,GNB1,PPP3CB,PRKAR2A,PRKCG
3_Member	KEGG Pathway	hsa04713	Circadian entrainment	-4.65316	-2.60743	4/97	808,817,2782,5582	CALM3,CAMK2D,GNB1,PRKCG
3_Member	KEGG Pathway	hsa04925	Aldosterone synthesis and secretion	-4.6356	-2.59486	4/98	490,808,817,5582	ATP2B1,CALM3,CAMK2D,PRKCG
3_Member	WikiPathways	WP428	Wnt signaling	-4.31916	-2.33642	4/118	817,1487,5532,5582	CAMK2D,CTBP1,PPP3CB,PRKCG
3_Member	KEGG Pathway	hsa04114	Oocyte meiosis	-4.14238	-2.17247	4/131	808,817,5532,10971	CALM3,CAMK2D,PPP3CB,YWHAQ
3_Member	Canonical Pathways	M113	PID NFAT 3PATHWAY	-3.99988	-2.03832	3/53	5532,5582,10971	PPP3CB,PRKCG,YWHAQ
3_Member	GO Biological Processes	GO:0051592	response to calcium ion	-3.9832	-2.02576	4/144	808,817,2185,9066	CALM3,CAMK2D,PTK2B,SYT7
3_Member	Reactome Gene Sets	R-HSA-3858494	Beta-catenin independent WNT signaling	-3.96006	-2.0067	4/146	808,2782,5532,5582	CALM3,GNB1,PPP3CB,PRKCG
3_Member	Reactome Gene Sets	R-HSA-5578775	Ion homeostasis	-3.92833	-1.98301	3/56	490,808,817	ATP2B1,CALM3,CAMK2D
3_Member	Reactome Gene Sets	R-HSA-936837	Ion transport by P-type ATPases	-3.90537	-1.96401	3/57	490,808,817	ATP2B1,CALM3,CAMK2D
3_Member	KEGG Pathway	hsa04921	Oxytocin signaling pathway	-3.87076	-1.93723	4/154	808,817,5532,5582	CALM3,CAMK2D,PPP3CB,PRKCG
3_Member	KEGG Pathway	hsa04370	VEGF signaling pathway	-3.86067	-1.92908	3/59	5532,5582,5829	PPP3CB,PRKCG,PXN
3_Member	Reactome Gene Sets	R-HSA-4086398	Ca2+ pathway	-3.7965	-1.87634	3/62	808,2782,5532	CALM3,GNB1,PPP3CB
3_Member	KEGG Pathway	hsa04310	Wnt signaling pathway	-3.73564	-1.82646	4/167	817,1487,5532,5582	CAMK2D,CTBP1,PPP3CB,PRKCG
3_Member	GO Biological Processes	GO:0006937	regulation of muscle contraction	-3.70605	-1.80067	4/170	490,808,817,2023	ATP2B1,CALM3,CAMK2D,ENO1
3_Member	Reactome Gene Sets	R-HSA-195721	Signaling by WNT	-3.6173	-1.72798	5/332	808,1487,2782,5532,5582	CALM3,CTBP1,GNB1,PPP3CB,PRKCG
3_Member	KEGG Pathway	hsa05214	Glioma	-3.55147	-1.67252	3/75	808,817,5582	CALM3,CAMK2D,PRKCG
3_Member	KEGG Pathway	hsa04971	Gastric acid secretion	-3.53449	-1.66065	3/76	808,817,5582	CALM3,CAMK2D,PRKCG
3_Member	GO Biological Processes	GO:0051279	regulation of release of sequestered calcium ion into cytosol	-3.46885	-1.60171	3/80	808,817,2185	CALM3,CAMK2D,PTK2B
3_Member	Reactome Gene Sets	R-HSA-397014	Muscle contraction	-3.46239	-1.59692	4/197	490,808,817,5829	ATP2B1,CALM3,CAMK2D,PXN
3_Member	GO Biological Processes	GO:0017157	regulation of exocytosis	-3.40504	-1.55263	4/204	808,5582,9066,115827	CALM3,PRKCG,SYT7,RAB3C
3_Member	GO Biological Processes	GO:0044057	regulation of system process	-3.40246	-1.55165	6/573	490,808,817,2023,2185,7143	ATP2B1,CALM3,CAMK2D,ENO1,PTK2B,TNR
3_Member	KEGG Pathway	hsa05417	Lipid and atherosclerosis	-3.31907	-1.48363	4/215	808,817,5532,6648	CALM3,CAMK2D,PPP3CB,SOD2
3_Member	KEGG Pathway	hsa04912	GnRH signaling pathway	-3.27705	-1.45116	3/93	808,817,2185	CALM3,CAMK2D,PTK2B
3_Member	WikiPathways	WP35	G protein signaling pathways	-3.23679	-1.41839	3/96	2782,5576,5582	GNB1,PRKAR2A,PRKCG
3_Member	KEGG Pathway	hsa04750	Inflammatory mediator regulation of TRP channels	-3.21067	-1.39672	3/98	808,817,5582	CALM3,CAMK2D,PRKCG
3_Member	Reactome Gene Sets	R-HSA-388396	GPCR downstream signalling	-3.18953	-1.37997	6/629	808,817,2782,5532,5576,5582	CALM3,CAMK2D,GNB1,PPP3CB,PRKAR2A,PRKCG
3_Member	GO Biological Processes	GO:0001558	regulation of cell growth	-3.17571	-1.36906	5/415	817,2023,2185,4131,7143	CAMK2D,ENO1,PTK2B,MAP1B,TNR
3_Member	KEGG Pathway	hsa04916	Melanogenesis	-3.17253	-1.36732	3/101	808,817,5582	CALM3,CAMK2D,PRKCG
3_Member	GO Biological Processes	GO:0010522	regulation of calcium ion transport into cytosol	-3.14776	-1.34542	3/103	808,817,2185	CALM3,CAMK2D,PTK2B
3_Member	GO Biological Processes	GO:0090257	regulation of muscle system process	-3.07416	-1.28315	4/250	490,808,817,2023	ATP2B1,CALM3,CAMK2D,ENO1
3_Member	GO Biological Processes	GO:0051924	regulation of calcium ion transport	-3.06772	-1.2781	4/251	490,808,817,2185	ATP2B1,CALM3,CAMK2D,PTK2B
3_Member	Reactome Gene Sets	R-HSA-9658195	Leishmania infection	-3.04857	-1.26034	4/254	808,2782,5576,26999	CALM3,GNB1,PRKAR2A,CYFIP2
3_Member	KEGG Pathway	hsa04725	Cholinergic synapse	-3.03105	-1.24696	3/113	817,2782,5582	CAMK2D,GNB1,PRKCG
3_Member	KEGG Pathway	hsa04724	Glutamatergic synapse	-3.01998	-1.23863	3/114	2782,5532,5582	GNB1,PPP3CB,PRKCG
3_Member	Reactome Gene Sets	R-HSA-76002	Platelet activation, signaling and aggregation	-2.99256	-1.21394	4/263	808,2782,5582,7277	CALM3,GNB1,PRKCG,TUBA4A
3_Member	GO Biological Processes	GO:0051051	negative regulation of transport	-2.9633	-1.19007	5/463	808,817,2185,4131,5211	CALM3,CAMK2D,PTK2B,MAP1B,PFKL
3_Member	Reactome Gene Sets	R-HSA-372790	Signaling by GPCR	-2.93649	-1.16784	6/704	808,817,2782,5532,5576,5582	CALM3,CAMK2D,GNB1,PPP3CB,PRKAR2A,PRKCG
3_Member	GO Biological Processes	GO:0051282	regulation of sequestering of calcium ion	-2.91464	-1.15069	3/124	808,817,2185	CALM3,CAMK2D,PTK2B
3_Member	Reactome Gene Sets	R-HSA-5576891	Cardiac conduction	-2.86529	-1.11043	3/129	490,808,817	ATP2B1,CALM3,CAMK2D
3_Member	Reactome Gene Sets	R-HSA-382551	Transport of small molecules	-2.8591	-1.10613	6/729	490,808,817,2782,3039,5576	ATP2B1,CALM3,CAMK2D,GNB1,HBA1,PRKAR2A
3_Member	KEGG Pathway	hsa04650	Natural killer cell mediated cytotoxicity	-2.84612	-1.09637	3/131	2185,5532,5582	PTK2B,PPP3CB,PRKCG
3_Member	Reactome Gene Sets	R-HSA-76005	Response to elevated platelet cytosolic Ca2+	-2.81794	-1.07699	3/134	808,5582,7277	CALM3,PRKCG,TUBA4A
3_Member	GO Biological Processes	GO:1903305	regulation of regulated secretory pathway	-2.76353	-1.0263	3/140	808,5582,9066	CALM3,PRKCG,SYT7
3_Member	GO Biological Processes	GO:0031400	negative regulation of protein modification process	-2.74507	-1.01029	5/519	808,1487,5339,5576,5582	CALM3,CTBP1,PLEC,PRKAR2A,PRKCG
3_Member	Reactome Gene Sets	R-HSA-9006925	Intracellular signaling by second messengers	-2.73576	-1.00465	4/309	808,817,5576,5582	CALM3,CAMK2D,PRKAR2A,PRKCG
3_Member	GO Biological Processes	GO:0019722	calcium-mediated signaling	-2.72006	-0.991374	3/145	808,817,5532	CALM3,CAMK2D,PPP3CB
3_Member	GO Biological Processes	GO:0060627	regulation of vesicle-mediated transport	-2.70895	-0.982678	5/529	808,5532,5582,9066,115827	CALM3,PPP3CB,PRKCG,SYT7,RAB3C
3_Member	KEGG Pathway	hsa05200	Pathways in cancer	-2.70182	-0.979144	5/531	808,817,1487,2782,5582	CALM3,CAMK2D,CTBP1,GNB1,PRKCG
3_Member	KEGG Pathway	hsa04261	Adrenergic signaling in cardiomyocytes	-2.67815	-0.959042	3/150	490,808,817	ATP2B1,CALM3,CAMK2D
3_Member	GO Biological Processes	GO:0043271	negative regulation of ion transport	-2.63772	-0.925648	3/155	808,817,2185	CALM3,CAMK2D,PTK2B
3_Member	GO Biological Processes	GO:1903169	regulation of calcium ion transmembrane transport	-2.6298	-0.918891	3/156	808,817,2185	CALM3,CAMK2D,PTK2B
3_Member	KEGG Pathway	hsa04022	cGMP-PKG signaling pathway	-2.54611	-0.840974	3/167	490,808,5532	ATP2B1,CALM3,PPP3CB
3_Member	Reactome Gene Sets	R-HSA-9662851	Anti-inflammatory response favouring Leishmania parasite infection	-2.53153	-0.832089	3/169	808,2782,5576	CALM3,GNB1,PRKAR2A
3_Member	Reactome Gene Sets	R-HSA-9664433	Leishmania parasite growth and survival	-2.53153	-0.832089	3/169	808,2782,5576	CALM3,GNB1,PRKAR2A
3_Member	GO Biological Processes	GO:2001257	regulation of cation channel activity	-2.45454	-0.766263	3/180	808,817,2185	CALM3,CAMK2D,PTK2B
3_Member	KEGG Pathway	hsa05152	Tuberculosis	-2.45454	-0.766263	3/180	808,817,5532	CALM3,CAMK2D,PPP3CB
3_Member	WikiPathways	WP4223	Ras signaling	-2.42121	-0.739495	3/185	808,2782,5582	CALM3,GNB1,PRKCG
3_Member	GO Biological Processes	GO:0055065	metal ion homeostasis	-2.41885	-0.738214	5/618	490,808,817,2185,6648	ATP2B1,CALM3,CAMK2D,PTK2B,SOD2
3_Member	Reactome Gene Sets	R-HSA-983712	Ion channel transport	-2.41466	-0.737267	3/186	490,808,817	ATP2B1,CALM3,CAMK2D
3_Member	KEGG Pathway	hsa05167	Kaposi sarcoma-associated herpesvirus infection	-2.3636	-0.69367	3/194	808,2782,5532	CALM3,GNB1,PPP3CB
3_Member	GO Biological Processes	GO:0010959	regulation of metal ion transport	-2.32274	-0.658056	4/403	490,808,817,2185	ATP2B1,CALM3,CAMK2D,PTK2B
3_Member	KEGG Pathway	hsa05415	Diabetic cardiomyopathy	-2.30883	-0.647268	3/203	509,817,5582	ATP5F1C,CAMK2D,PRKCG
3_Member	GO Biological Processes	GO:0040008	regulation of growth	-2.2986	-0.638073	5/660	817,2023,2185,4131,7143	CAMK2D,ENO1,PTK2B,MAP1B,TNR
3_Member	KEGG Pathway	hsa05205	Proteoglycans in cancer	-2.29702	-0.637524	3/205	817,5582,5829	CAMK2D,PRKCG,PXN
3_Member	GO Biological Processes	GO:0008016	regulation of heart contraction	-2.28533	-0.626867	3/207	490,808,817	ATP2B1,CALM3,CAMK2D
3_Member	GO Biological Processes	GO:0001505	regulation of neurotransmitter levels	-2.26232	-0.604886	3/211	808,5582,9066	CALM3,PRKCG,SYT7
3_Member	GO Biological Processes	GO:0006874	cellular calcium ion homeostasis	-2.25257	-0.596164	4/422	490,808,817,2185	ATP2B1,CALM3,CAMK2D,PTK2B
3_Member	GO Biological Processes	GO:0019932	second-messenger-mediated signaling	-2.24538	-0.589989	3/214	808,817,5532	CALM3,CAMK2D,PPP3CB
3_Member	GO Biological Processes	GO:0042391	regulation of membrane potential	-2.24183	-0.587461	4/425	808,817,2185,6648	CALM3,CAMK2D,PTK2B,SOD2
3_Member	GO Biological Processes	GO:0043269	regulation of ion transport	-2.2313	-0.579978	5/685	490,808,817,2185,9066	ATP2B1,CALM3,CAMK2D,PTK2B,SYT7
3_Member	GO Biological Processes	GO:0055080	cation homeostasis	-2.21298	-0.566695	5/692	490,808,817,2185,6648	ATP2B1,CALM3,CAMK2D,PTK2B,SOD2
3_Member	KEGG Pathway	hsa04024	cAMP signaling pathway	-2.20683	-0.562338	3/221	490,808,817	ATP2B1,CALM3,CAMK2D
3_Member	GO Biological Processes	GO:0055074	calcium ion homeostasis	-2.20663	-0.562338	4/435	490,808,817,2185	ATP2B1,CALM3,CAMK2D,PTK2B
3_Member	GO Biological Processes	GO:0006468	protein phosphorylation	-2.19232	-0.551011	5/700	817,1487,2185,5532,5582	CAMK2D,CTBP1,PTK2B,PPP3CB,PRKCG
3_Member	GO Biological Processes	GO:0098771	inorganic ion homeostasis	-2.1872	-0.546879	5/702	490,808,817,2185,6648	ATP2B1,CALM3,CAMK2D,PTK2B,SOD2
3_Member	GO Biological Processes	GO:0099536	synaptic signaling	-2.18254	-0.543202	4/442	2782,4155,5582,9066	GNB1,MBP,PRKCG,SYT7
3_Member	KEGG Pathway	hsa04014	Ras signaling pathway	-2.14888	-0.513467	3/232	808,2782,5582	CALM3,GNB1,PRKCG
3_Member	GO Biological Processes	GO:0072503	cellular divalent inorganic cation homeostasis	-2.13566	-0.502194	4/456	490,808,817,2185	ATP2B1,CALM3,CAMK2D,PTK2B
3_Member	GO Biological Processes	GO:0072507	divalent inorganic cation homeostasis	-2.06529	-0.440475	4/478	490,808,817,2185	ATP2B1,CALM3,CAMK2D,PTK2B
3_Member	GO Biological Processes	GO:0050801	ion homeostasis	-2.06001	-0.43615	5/754	490,808,817,2185,6648	ATP2B1,CALM3,CAMK2D,PTK2B,SOD2
3_Member	GO Biological Processes	GO:1903522	regulation of blood circulation	-2.03236	-0.410487	3/256	490,808,817	ATP2B1,CALM3,CAMK2D
3_Member	GO Biological Processes	GO:0032412	regulation of ion transmembrane transporter activity	-2.00064	-0.387115	3/263	808,817,2185	CALM3,CAMK2D,PTK2B
4_Summary	GO Biological Processes	GO:0010035	response to inorganic substance	-7.90282	-5.42522	10/513	808,817,2185,2821,3039,4131,4155,5339,6648,9066,9145	CALM3,CAMK2D,PTK2B,GPI,HBA1,MAP1B,MBP,PLEC,SOD2,SYT7,SYNGR1
4_Member	GO Biological Processes	GO:0010035	response to inorganic substance	-7.90282	-5.42522	10/513	808,817,2185,2821,3039,4131,4155,5339,6648,9066	CALM3,CAMK2D,PTK2B,GPI,HBA1,MAP1B,MBP,PLEC,SOD2,SYT7
4_Member	GO Biological Processes	GO:0010038	response to metal ion	-5.69706	-3.47775	7/351	808,817,2185,2821,4155,6648,9066	CALM3,CAMK2D,PTK2B,GPI,MBP,SOD2,SYT7
4_Member	GO Biological Processes	GO:0061024	membrane organization	-2.01393	-0.39854	5/774	808,4155,5339,9066,9145	CALM3,MBP,PLEC,SYT7,SYNGR1
5_Summary	GO Biological Processes	GO:0006091	generation of precursor metabolites and energy	-6.56735	-4.23781	8/388	509,2023,2821,5019,5211,5213,5339,6648,817,5582,808,25824,7277,1778,9145,10383,873	ATP5F1C,ENO1,GPI,OXCT1,PFKL,PFKM,PLEC,SOD2,CAMK2D,PRKCG,CALM3,PRDX5,TUBA4A,DYNC1H1,SYNGR1,TUBB4B,CBR1
5_Member	GO Biological Processes	GO:0006091	generation of precursor metabolites and energy	-6.56735	-4.23781	8/388	509,2023,2821,5019,5211,5213,5339,6648	ATP5F1C,ENO1,GPI,OXCT1,PFKL,PFKM,PLEC,SOD2
5_Member	GO Biological Processes	GO:0006096	glycolytic process	-6.24638	-3.94938	4/39	2023,2821,5211,5213	ENO1,GPI,PFKL,PFKM
5_Member	GO Biological Processes	GO:0006757	ATP generation from ADP	-6.20116	-3.90861	4/40	2023,2821,5211,5213	ENO1,GPI,PFKL,PFKM
5_Member	GO Biological Processes	GO:0006735	NADH regeneration	-6.13037	-3.8552	3/11	2023,5211,5213	ENO1,PFKL,PFKM
5_Member	GO Biological Processes	GO:0061621	canonical glycolysis	-6.13037	-3.8552	3/11	2023,5211,5213	ENO1,PFKL,PFKM
5_Member	GO Biological Processes	GO:0061718	glucose catabolic process to pyruvate	-6.13037	-3.8552	3/11	2023,5211,5213	ENO1,PFKL,PFKM
5_Member	WikiPathways	WP4629	Aerobic glycolysis	-6.00595	-3.74337	3/12	2023,2821,5213	ENO1,GPI,PFKM
5_Member	WikiPathways	WP534	Glycolysis and gluconeogenesis	-5.99159	-3.73312	4/45	2023,2821,5211,5213	ENO1,GPI,PFKL,PFKM
5_Member	KEGG Pathway	hsa04066	HIF-1 signaling pathway	-5.94039	-3.69404	5/109	817,2023,5211,5213,5582	CAMK2D,ENO1,PFKL,PFKM,PRKCG
5_Member	GO Biological Processes	GO:0061615	glycolytic process through fructose-6-phosphate	-5.89253	-3.65407	3/13	2023,5211,5213	ENO1,PFKL,PFKM
5_Member	GO Biological Processes	GO:0061620	glycolytic process through glucose-6-phosphate	-5.89253	-3.65407	3/13	2023,5211,5213	ENO1,PFKL,PFKM
5_Member	GO Biological Processes	GO:0046031	ADP metabolic process	-5.87729	-3.64273	4/48	2023,2821,5211,5213	ENO1,GPI,PFKL,PFKM
5_Member	GO Biological Processes	GO:0006007	glucose catabolic process	-5.69192	-3.47633	3/15	2023,5211,5213	ENO1,PFKL,PFKM
5_Member	GO Biological Processes	GO:0006165	nucleoside diphosphate phosphorylation	-5.57464	-3.37365	4/57	2023,2821,5211,5213	ENO1,GPI,PFKL,PFKM
5_Member	GO Biological Processes	GO:0046939	nucleotide phosphorylation	-5.54415	-3.35027	4/58	2023,2821,5211,5213	ENO1,GPI,PFKL,PFKM
5_Member	GO Biological Processes	GO:0006090	pyruvate metabolic process	-5.48477	-3.30137	4/60	2023,2821,5211,5213	ENO1,GPI,PFKL,PFKM
5_Member	GO Biological Processes	GO:0009135	purine nucleoside diphosphate metabolic process	-5.45586	-3.27929	4/61	2023,2821,5211,5213	ENO1,GPI,PFKL,PFKM
5_Member	GO Biological Processes	GO:0009179	purine ribonucleoside diphosphate metabolic process	-5.45586	-3.27929	4/61	2023,2821,5211,5213	ENO1,GPI,PFKL,PFKM
5_Member	KEGG Pathway	hsa00010	Glycolysis / Gluconeogenesis	-5.29215	-3.13548	4/67	2023,2821,5211,5213	ENO1,GPI,PFKL,PFKM
5_Member	GO Biological Processes	GO:0009185	ribonucleoside diphosphate metabolic process	-5.21595	-3.07205	4/70	2023,2821,5211,5213	ENO1,GPI,PFKL,PFKM
5_Member	Reactome Gene Sets	R-HSA-70171	Glycolysis	-5.19131	-3.05366	4/71	2023,2821,5211,5213	ENO1,GPI,PFKL,PFKM
5_Member	GO Biological Processes	GO:0019674	NAD metabolic process	-5.04837	-2.91994	3/24	2023,5211,5213	ENO1,PFKL,PFKM
5_Member	GO Biological Processes	GO:0006734	NADH metabolic process	-4.99337	-2.86796	3/25	2023,5211,5213	ENO1,PFKL,PFKM
5_Member	WikiPathways	WP4018	Clear cell renal cell carcinoma pathways	-4.83994	-2.74047	4/87	2023,2821,5211,5213	ENO1,GPI,PFKL,PFKM
5_Member	GO Biological Processes	GO:0009132	nucleoside diphosphate metabolic process	-4.80085	-2.7186	4/89	2023,2821,5211,5213	ENO1,GPI,PFKL,PFKM
5_Member	Reactome Gene Sets	R-HSA-70326	Glucose metabolism	-4.76266	-2.69107	4/91	2023,2821,5211,5213	ENO1,GPI,PFKL,PFKM
5_Member	GO Biological Processes	GO:0019320	hexose catabolic process	-4.74916	-2.68287	3/30	2023,5211,5213	ENO1,PFKL,PFKM
5_Member	KEGG Pathway	hsa00030	Pentose phosphate pathway	-4.74916	-2.68287	3/30	2821,5211,5213	GPI,PFKL,PFKM
5_Member	GO Biological Processes	GO:0046034	ATP metabolic process	-4.70676	-2.65343	5/195	509,2023,2821,5211,5213	ATP5F1C,ENO1,GPI,PFKL,PFKM
5_Member	GO Biological Processes	GO:0006006	glucose metabolic process	-4.61823	-2.58243	4/99	2023,2821,5211,5213	ENO1,GPI,PFKL,PFKM
5_Member	GO Biological Processes	GO:0016052	carbohydrate catabolic process	-4.5672	-2.53869	4/102	2023,2821,5211,5213	ENO1,GPI,PFKL,PFKM
5_Member	GO Biological Processes	GO:0046365	monosaccharide catabolic process	-4.50709	-2.48339	3/36	2023,5211,5213	ENO1,PFKL,PFKM
5_Member	KEGG Pathway	hsa01200	Carbon metabolism	-4.36287	-2.36913	4/115	2023,2821,5211,5213	ENO1,GPI,PFKL,PFKM
5_Member	WikiPathways	WP4290	Metabolic reprogramming in colon cancer	-4.24291	-2.26876	3/44	2023,2821,5211	ENO1,GPI,PFKL
5_Member	GO Biological Processes	GO:0019318	hexose metabolic process	-4.01855	-2.05492	4/141	2023,2821,5211,5213	ENO1,GPI,PFKL,PFKM
5_Member	Reactome Gene Sets	R-HSA-71387	Metabolism of carbohydrates	-3.8552	-1.92553	5/295	808,2023,2821,5211,5213	CALM3,ENO1,GPI,PFKL,PFKM
5_Member	GO Biological Processes	GO:0009150	purine ribonucleotide metabolic process	-3.80778	-1.88573	5/302	509,2023,2821,5211,5213	ATP5F1C,ENO1,GPI,PFKL,PFKM
5_Member	GO Biological Processes	GO:0005996	monosaccharide metabolic process	-3.77599	-1.86143	4/163	2023,2821,5211,5213	ENO1,GPI,PFKL,PFKM
5_Member	GO Biological Processes	GO:0006163	purine nucleotide metabolic process	-3.72281	-1.81561	5/315	509,2023,2821,5211,5213	ATP5F1C,ENO1,GPI,PFKL,PFKM
5_Member	GO Biological Processes	GO:0009259	ribonucleotide metabolic process	-3.69114	-1.79297	5/320	509,2023,2821,5211,5213	ATP5F1C,ENO1,GPI,PFKL,PFKM
5_Member	GO Biological Processes	GO:0019693	ribose phosphate metabolic process	-3.6294	-1.73302	5/330	509,2023,2821,5211,5213	ATP5F1C,ENO1,GPI,PFKL,PFKM
5_Member	GO Biological Processes	GO:0072521	purine-containing compound metabolic process	-3.59334	-1.7075	5/336	509,2023,2821,5211,5213	ATP5F1C,ENO1,GPI,PFKL,PFKM
5_Member	KEGG Pathway	hsa01230	Biosynthesis of amino acids	-3.55147	-1.67252	3/75	2023,5211,5213	ENO1,PFKL,PFKM
5_Member	KEGG Pathway	hsa03018	RNA degradation	-3.48493	-1.61446	3/79	2023,5211,5213	ENO1,PFKL,PFKM
5_Member	Hallmark Gene Sets	M5891	HALLMARK HYPOXIA	-3.43755	-1.57865	4/200	2023,2821,5211,25824	ENO1,GPI,PFKL,PRDX5
5_Member	Hallmark Gene Sets	M5924	HALLMARK MTORC1 SIGNALING	-3.43755	-1.57865	4/200	2023,2821,5211,7277	ENO1,GPI,PFKL,TUBA4A
5_Member	GO Biological Processes	GO:0009117	nucleotide metabolic process	-3.20899	-1.3965	5/408	509,2023,2821,5211,5213	ATP5F1C,ENO1,GPI,PFKL,PFKM
5_Member	GO Biological Processes	GO:0006753	nucleoside phosphate metabolic process	-3.16632	-1.36255	5/417	509,2023,2821,5211,5213	ATP5F1C,ENO1,GPI,PFKL,PFKM
5_Member	KEGG Pathway	hsa04919	Thyroid hormone signaling pathway	-2.94527	-1.17338	3/121	5211,5213,5582	PFKL,PFKM,PRKCG
5_Member	Reactome Gene Sets	R-HSA-6798695	Neutrophil degranulation	-2.89399	-1.13135	5/480	1778,2821,5211,9145,10383	DYNC1H1,GPI,PFKL,SYNGR1,TUBB4B
5_Member	GO Biological Processes	GO:0055086	nucleobase-containing small molecule metabolic process	-2.88205	-1.12072	5/483	509,2023,2821,5211,5213	ATP5F1C,ENO1,GPI,PFKL,PFKM
5_Member	GO Biological Processes	GO:0032787	monocarboxylic acid metabolic process	-2.85062	-1.0996	5/491	873,2023,2821,5211,5213	CBR1,ENO1,GPI,PFKL,PFKM
5_Member	GO Biological Processes	GO:0044282	small molecule catabolic process	-2.52262	-0.824305	4/354	2023,5019,5211,5213	ENO1,OXCT1,PFKL,PFKM
5_Member	GO Biological Processes	GO:0005975	carbohydrate metabolic process	-2.11608	-0.484552	4/462	2023,2821,5211,5213	ENO1,GPI,PFKL,PFKM
6_Summary	GO Biological Processes	GO:0060341	regulation of cellular localization	-6.17462	-3.88648	10/788	808,817,1778,2185,4130,4131,5019,5532,6950,10657,10382,10376,4134,115827	CALM3,CAMK2D,DYNC1H1,PTK2B,MAP1A,MAP1B,OXCT1,PPP3CB,TCP1,KHDRBS1,TUBB4A,TUBA1B,MAP4,RAB3C
6_Member	GO Biological Processes	GO:0060341	regulation of cellular localization	-6.17462	-3.88648	10/788	808,817,1778,2185,4130,4131,5019,5532,6950,10657	CALM3,CAMK2D,DYNC1H1,PTK2B,MAP1A,MAP1B,OXCT1,PPP3CB,TCP1,KHDRBS1
6_Member	GO Biological Processes	GO:0070507	regulation of microtubule cytoskeleton organization	-3.89262	-1.95519	4/152	1778,4130,4131,10382	DYNC1H1,MAP1A,MAP1B,TUBB4A
6_Member	GO Biological Processes	GO:0030705	cytoskeleton-dependent intracellular transport	-3.53942	-1.66218	4/188	1778,4130,4131,10376	DYNC1H1,MAP1A,MAP1B,TUBA1B
6_Member	GO Biological Processes	GO:0031110	regulation of microtubule polymerization or depolymerization	-3.34729	-1.50756	3/88	4130,4131,10382	MAP1A,MAP1B,TUBB4A
6_Member	GO Biological Processes	GO:0032886	regulation of microtubule-based process	-3.08063	-1.28681	4/249	1778,4130,4131,10382	DYNC1H1,MAP1A,MAP1B,TUBB4A
6_Member	GO Biological Processes	GO:0010970	transport along microtubule	-2.69473	-0.973249	3/148	1778,4130,4131	DYNC1H1,MAP1A,MAP1B
6_Member	GO Biological Processes	GO:0007018	microtubule-based movement	-2.50951	-0.812317	4/357	1778,4130,4131,4134	DYNC1H1,MAP1A,MAP1B,MAP4
6_Member	GO Biological Processes	GO:0099111	microtubule-based transport	-2.39524	-0.721059	3/189	1778,4130,4131	DYNC1H1,MAP1A,MAP1B
6_Member	GO Biological Processes	GO:0051640	organelle localization	-2.09043	-0.460832	4/470	1778,4131,4134,115827	DYNC1H1,MAP1B,MAP4,RAB3C
7_Summary	Reactome Gene Sets	R-HSA-376176	Signaling by ROBO receptors	-5.74234	-3.51926	6/218	5532,5576,6132,6141,6147,6157,5582,4670,6426,6428,6648	PPP3CB,PRKAR2A,RPL8,RPL18,RPL23A,RPL27A,PRKCG,HNRNPM,SRSF1,SRSF3,SOD2
7_Member	Reactome Gene Sets	R-HSA-376176	Signaling by ROBO receptors	-5.74234	-3.51926	6/218	5532,5576,6132,6141,6147,6157	PPP3CB,PRKAR2A,RPL8,RPL18,RPL23A,RPL27A
7_Member	Reactome Gene Sets	R-HSA-156902	Peptide chain elongation	-4.80085	-2.7186	4/89	6132,6141,6147,6157	RPL8,RPL18,RPL23A,RPL27A
7_Member	Reactome Gene Sets	R-HSA-192823	Viral mRNA Translation	-4.80085	-2.7186	4/89	6132,6141,6147,6157	RPL8,RPL18,RPL23A,RPL27A
7_Member	WikiPathways	WP477	Cytoplasmic ribosomal proteins	-4.78164	-2.70469	4/90	6132,6141,6147,6157	RPL8,RPL18,RPL23A,RPL27A
7_Member	Reactome Gene Sets	R-HSA-156842	Eukaryotic Translation Elongation	-4.72534	-2.66688	4/93	6132,6141,6147,6157	RPL8,RPL18,RPL23A,RPL27A
7_Member	Reactome Gene Sets	R-HSA-2408557	Selenocysteine synthesis	-4.72534	-2.66688	4/93	6132,6141,6147,6157	RPL8,RPL18,RPL23A,RPL27A
7_Member	Reactome Gene Sets	R-HSA-72764	Eukaryotic Translation Termination	-4.72534	-2.66688	4/93	6132,6141,6147,6157	RPL8,RPL18,RPL23A,RPL27A
7_Member	Reactome Gene Sets	R-HSA-975956	Nonsense Mediated Decay (NMD) independent of the Exon Junction Complex (EJC)	-4.68885	-2.63807	4/95	6132,6141,6147,6157	RPL8,RPL18,RPL23A,RPL27A
7_Member	Reactome Gene Sets	R-HSA-72689	Formation of a pool of free 40S subunits	-4.58403	-2.55311	4/101	6132,6141,6147,6157	RPL8,RPL18,RPL23A,RPL27A
7_Member	Reactome Gene Sets	R-HSA-9633012	Response of EIF2AK4 (GCN2) to amino acid deficiency	-4.58403	-2.55311	4/101	6132,6141,6147,6157	RPL8,RPL18,RPL23A,RPL27A
7_Member	Reactome Gene Sets	R-HSA-156827	L13a-mediated translational silencing of Ceruloplasmin expression	-4.42304	-2.40878	4/111	6132,6141,6147,6157	RPL8,RPL18,RPL23A,RPL27A
7_Member	GO Biological Processes	GO:0002181	cytoplasmic translation	-4.40779	-2.40047	4/112	6132,6141,6147,6157	RPL8,RPL18,RPL23A,RPL27A
7_Member	Reactome Gene Sets	R-HSA-1799339	SRP-dependent cotranslational protein targeting to membrane	-4.40779	-2.40047	4/112	6132,6141,6147,6157	RPL8,RPL18,RPL23A,RPL27A
7_Member	Reactome Gene Sets	R-HSA-72706	GTP hydrolysis and joining of the 60S ribosomal subunit	-4.40779	-2.40047	4/112	6132,6141,6147,6157	RPL8,RPL18,RPL23A,RPL27A
7_Member	Reactome Gene Sets	R-HSA-927802	Nonsense-Mediated Decay (NMD)	-4.36287	-2.36913	4/115	6132,6141,6147,6157	RPL8,RPL18,RPL23A,RPL27A
7_Member	Reactome Gene Sets	R-HSA-975957	Nonsense Mediated Decay (NMD) enhanced by the Exon Junction Complex (EJC)	-4.36287	-2.36913	4/115	6132,6141,6147,6157	RPL8,RPL18,RPL23A,RPL27A
7_Member	KEGG Pathway	hsa05171	Coronavirus disease - COVID-19	-4.34625	-2.35694	5/232	5582,6132,6141,6147,6157	PRKCG,RPL8,RPL18,RPL23A,RPL27A
7_Member	Reactome Gene Sets	R-HSA-2408522	Selenoamino acid metabolism	-4.31916	-2.33642	4/118	6132,6141,6147,6157	RPL8,RPL18,RPL23A,RPL27A
7_Member	Reactome Gene Sets	R-HSA-72613	Eukaryotic Translation Initiation	-4.30485	-2.32643	4/119	6132,6141,6147,6157	RPL8,RPL18,RPL23A,RPL27A
7_Member	Reactome Gene Sets	R-HSA-72737	Cap-dependent Translation Initiation	-4.30485	-2.32643	4/119	6132,6141,6147,6157	RPL8,RPL18,RPL23A,RPL27A
7_Member	Reactome Gene Sets	R-HSA-168273	Influenza Viral RNA Transcription and Replication	-4.09169	-2.12388	4/135	6132,6141,6147,6157	RPL8,RPL18,RPL23A,RPL27A
7_Member	Reactome Gene Sets	R-HSA-8953854	Metabolism of RNA	-3.8846	-1.94913	7/673	4670,6132,6141,6147,6157,6426,6428	HNRNPM,RPL8,RPL18,RPL23A,RPL27A,SRSF1,SRSF3
7_Member	Reactome Gene Sets	R-HSA-168255	Influenza Infection	-3.8492	-1.92336	4/156	6132,6141,6147,6157	RPL8,RPL18,RPL23A,RPL27A
7_Member	Reactome Gene Sets	R-HSA-9711097	Cellular response to starvation	-3.8492	-1.92336	4/156	6132,6141,6147,6157	RPL8,RPL18,RPL23A,RPL27A
7_Member	KEGG Pathway	hsa03010	Ribosome	-3.82794	-1.90399	4/158	6132,6141,6147,6157	RPL8,RPL18,RPL23A,RPL27A
7_Member	Reactome Gene Sets	R-HSA-9010553	Regulation of expression of SLITs and ROBOs	-3.69631	-1.79635	4/171	6132,6141,6147,6157	RPL8,RPL18,RPL23A,RPL27A
7_Member	Reactome Gene Sets	R-HSA-6791226	Major pathway of rRNA processing in the nucleolus and cytosol	-3.57493	-1.69083	4/184	6132,6141,6147,6157	RPL8,RPL18,RPL23A,RPL27A
7_Member	Reactome Gene Sets	R-HSA-8868773	rRNA processing in the nucleus and cytosol	-3.48764	-1.61548	4/194	6132,6141,6147,6157	RPL8,RPL18,RPL23A,RPL27A
7_Member	Reactome Gene Sets	R-HSA-72312	rRNA processing	-3.40504	-1.55263	4/204	6132,6141,6147,6157	RPL8,RPL18,RPL23A,RPL27A
7_Member	GO Biological Processes	GO:0006518	peptide metabolic process	-2.85842	-1.10613	5/489	6132,6141,6147,6157,6648	RPL8,RPL18,RPL23A,RPL27A,SOD2
7_Member	Reactome Gene Sets	R-HSA-72766	Translation	-2.83089	-1.08619	4/291	6132,6141,6147,6157	RPL8,RPL18,RPL23A,RPL27A
7_Member	GO Biological Processes	GO:0006412	translation	-2.62278	-0.913039	4/332	6132,6141,6147,6157	RPL8,RPL18,RPL23A,RPL27A
7_Member	GO Biological Processes	GO:0043043	peptide biosynthetic process	-2.50083	-0.804766	4/359	6132,6141,6147,6157	RPL8,RPL18,RPL23A,RPL27A
7_Member	Reactome Gene Sets	R-HSA-71291	Metabolism of amino acids and derivatives	-2.43746	-0.752475	4/374	6132,6141,6147,6157	RPL8,RPL18,RPL23A,RPL27A
7_Member	GO Biological Processes	GO:0043604	amide biosynthetic process	-2.0778	-0.451076	4/474	6132,6141,6147,6157	RPL8,RPL18,RPL23A,RPL27A
7_Member	GO Biological Processes	GO:0043603	cellular amide metabolic process	-2.06941	-0.443642	5/750	6132,6141,6147,6157,6648	RPL8,RPL18,RPL23A,RPL27A,SOD2
8_Summary	GO Biological Processes	GO:0009636	response to toxic substance	-5.61871	-3.41049	6/229	3039,4131,4155,5582,6648,25824,2185,5829,4670,1487,5339	HBA1,MAP1B,MBP,PRKCG,SOD2,PRDX5,PTK2B,PXN,HNRNPM,CTBP1,PLEC
8_Member	GO Biological Processes	GO:0009636	response to toxic substance	-5.61871	-3.41049	6/229	3039,4131,4155,5582,6648,25824	HBA1,MAP1B,MBP,PRKCG,SOD2,PRDX5
8_Member	GO Biological Processes	GO:0000302	response to reactive oxygen species	-4.98191	-2.85951	5/171	2185,3039,5829,6648,25824	PTK2B,HBA1,PXN,SOD2,PRDX5
8_Member	GO Biological Processes	GO:0006979	response to oxidative stress	-4.46872	-2.45212	6/365	2185,3039,4670,5829,6648,25824	PTK2B,HBA1,HNRNPM,PXN,SOD2,PRDX5
8_Member	GO Biological Processes	GO:0042743	hydrogen peroxide metabolic process	-4.40144	-2.3987	3/39	3039,6648,25824	HBA1,SOD2,PRDX5
8_Member	GO Biological Processes	GO:0098869	cellular oxidant detoxification	-3.3187	-1.48363	3/90	3039,6648,25824	HBA1,SOD2,PRDX5
8_Member	WikiPathways	WP15	Selenium micronutrient network	-3.29078	-1.45879	3/92	3039,6648,25824	HBA1,SOD2,PRDX5
8_Member	GO Biological Processes	GO:0072593	reactive oxygen species metabolic process	-3.21067	-1.39672	3/98	3039,6648,25824	HBA1,SOD2,PRDX5
8_Member	Hallmark Gene Sets	M5949	HALLMARK PEROXISOME	-3.13556	-1.33608	3/104	1487,6648,25824	CTBP1,SOD2,PRDX5
8_Member	GO Biological Processes	GO:1990748	cellular detoxification	-3.12349	-1.32543	3/105	3039,6648,25824	HBA1,SOD2,PRDX5
8_Member	GO Biological Processes	GO:0042542	response to hydrogen peroxide	-3.11153	-1.31631	3/106	2185,3039,6648	PTK2B,HBA1,SOD2
8_Member	GO Biological Processes	GO:0097237	cellular response to toxic substance	-3.03105	-1.24696	3/113	3039,6648,25824	HBA1,SOD2,PRDX5
8_Member	GO Biological Processes	GO:0062197	cellular response to chemical stress	-3.01719	-1.23721	4/259	5339,5829,6648,25824	PLEC,PXN,SOD2,PRDX5
8_Member	GO Biological Processes	GO:0034614	cellular response to reactive oxygen species	-2.98738	-1.21011	3/117	5829,6648,25824	PXN,SOD2,PRDX5
8_Member	GO Biological Processes	GO:0098754	detoxification	-2.83665	-1.08817	3/132	3039,6648,25824	HBA1,SOD2,PRDX5
8_Member	Reactome Gene Sets	R-HSA-9711123	Cellular response to chemical stress	-2.59865	-0.890064	3/160	3039,6648,25824	HBA1,SOD2,PRDX5
8_Member	GO Biological Processes	GO:0034599	cellular response to oxidative stress	-2.22318	-0.573883	3/218	5829,6648,25824	PXN,SOD2,PRDX5
9_Summary	GO Biological Processes	GO:0097305	response to alcohol	-5.56459	-3.36717	6/234	490,808,2185,2782,5019,6648,4131,5339,817,9066,5829	ATP2B1,CALM3,PTK2B,GNB1,OXCT1,SOD2,MAP1B,PLEC,CAMK2D,SYT7,PXN
9_Member	GO Biological Processes	GO:0097305	response to alcohol	-5.56459	-3.36717	6/234	490,808,2185,2782,5019,6648	ATP2B1,CALM3,PTK2B,GNB1,OXCT1,SOD2
9_Member	GO Biological Processes	GO:0007584	response to nutrient	-3.99489	-2.0354	4/143	490,4131,5019,6648	ATP2B1,MAP1B,OXCT1,SOD2
9_Member	GO Biological Processes	GO:0033273	response to vitamin	-3.53449	-1.66065	3/76	490,4131,6648	ATP2B1,MAP1B,SOD2
9_Member	GO Biological Processes	GO:0097306	cellular response to alcohol	-3.3187	-1.48363	3/90	490,2782,6648	ATP2B1,GNB1,SOD2
9_Member	GO Biological Processes	GO:0031667	response to nutrient levels	-3.07509	-1.28315	5/437	490,4131,5019,5339,6648	ATP2B1,MAP1B,OXCT1,PLEC,SOD2
9_Member	GO Biological Processes	GO:0009991	response to extracellular stimulus	-2.93442	-1.16784	5/470	490,4131,5019,5339,6648	ATP2B1,MAP1B,OXCT1,PLEC,SOD2
9_Member	GO Biological Processes	GO:0008015	blood circulation	-2.33416	-0.666337	4/400	490,817,5339,6648	ATP2B1,CAMK2D,PLEC,SOD2
9_Member	GO Biological Processes	GO:0009611	response to wounding	-2.22411	-0.573883	4/430	4131,5339,6648,9066	MAP1B,PLEC,SOD2,SYT7
9_Member	GO Biological Processes	GO:0032870	cellular response to hormone stimulus	-2.09043	-0.460832	4/470	490,2782,4131,5829	ATP2B1,GNB1,MAP1B,PXN
9_Member	GO Biological Processes	GO:0003013	circulatory system process	-2.02245	-0.404252	4/492	490,817,5339,6648	ATP2B1,CAMK2D,PLEC,SOD2
9_Member	GO Biological Processes	GO:0003018	vascular process in circulatory system	-2.00064	-0.387115	3/263	490,5339,6648	ATP2B1,PLEC,SOD2
10_Summary	GO Biological Processes	GO:1903530	regulation of secretion by cell	-5.4412	-3.26801	8/549	808,5019,5211,5213,5532,5582,9066,115827,6950,4130	CALM3,OXCT1,PFKL,PFKM,PPP3CB,PRKCG,SYT7,RAB3C,TCP1,MAP1A
10_Member	GO Biological Processes	GO:1903530	regulation of secretion by cell	-5.4412	-3.26801	8/549	808,5019,5211,5213,5532,5582,9066,115827	CALM3,OXCT1,PFKL,PFKM,PPP3CB,PRKCG,SYT7,RAB3C
10_Member	GO Biological Processes	GO:0050796	regulation of insulin secretion	-5.30132	-3.13548	5/147	5019,5211,5213,5532,9066	OXCT1,PFKL,PFKM,PPP3CB,SYT7
10_Member	GO Biological Processes	GO:0051046	regulation of secretion	-5.12747	-2.99598	8/606	808,5019,5211,5213,5532,5582,9066,115827	CALM3,OXCT1,PFKL,PFKM,PPP3CB,PRKCG,SYT7,RAB3C
10_Member	GO Biological Processes	GO:0090276	regulation of peptide hormone secretion	-4.90946	-2.80177	5/177	5019,5211,5213,5532,9066	OXCT1,PFKL,PFKM,PPP3CB,SYT7
10_Member	GO Biological Processes	GO:0002791	regulation of peptide secretion	-4.8742	-2.7694	5/180	5019,5211,5213,5532,9066	OXCT1,PFKL,PFKM,PPP3CB,SYT7
10_Member	GO Biological Processes	GO:0090087	regulation of peptide transport	-4.83955	-2.74047	5/183	5019,5211,5213,5532,9066	OXCT1,PFKL,PFKM,PPP3CB,SYT7
10_Member	GO Biological Processes	GO:0046883	regulation of hormone secretion	-4.35516	-2.36364	5/231	5019,5211,5213,5532,9066	OXCT1,PFKL,PFKM,PPP3CB,SYT7
10_Member	GO Biological Processes	GO:0050708	regulation of protein secretion	-4.17619	-2.20417	5/252	5019,5211,5213,5532,9066	OXCT1,PFKL,PFKM,PPP3CB,SYT7
10_Member	GO Biological Processes	GO:0032024	positive regulation of insulin secretion	-3.69642	-1.79635	3/67	5019,5213,5532	OXCT1,PFKM,PPP3CB
10_Member	GO Biological Processes	GO:0070201	regulation of establishment of protein localization	-3.62712	-1.73251	6/520	5019,5211,5213,5532,6950,9066	OXCT1,PFKL,PFKM,PPP3CB,TCP1,SYT7
10_Member	GO Biological Processes	GO:0090277	positive regulation of peptide hormone secretion	-3.30466	-1.47113	3/91	5019,5213,5532	OXCT1,PFKM,PPP3CB
10_Member	GO Biological Processes	GO:0002793	positive regulation of peptide secretion	-3.27705	-1.45116	3/93	5019,5213,5532	OXCT1,PFKM,PPP3CB
10_Member	GO Biological Processes	GO:1903829	positive regulation of protein localization	-3.03556	-1.24872	5/446	4130,5019,5213,5532,6950	MAP1A,OXCT1,PFKM,PPP3CB,TCP1
10_Member	GO Biological Processes	GO:0046887	positive regulation of hormone secretion	-2.93497	-1.16784	3/122	5019,5213,5532	OXCT1,PFKM,PPP3CB
10_Member	GO Biological Processes	GO:1903532	positive regulation of secretion by cell	-2.92689	-1.16163	4/274	5019,5213,5532,9066	OXCT1,PFKM,PPP3CB,SYT7
10_Member	GO Biological Processes	GO:0050714	positive regulation of protein secretion	-2.875	-1.11627	3/128	5019,5213,5532	OXCT1,PFKM,PPP3CB
10_Member	GO Biological Processes	GO:0051223	regulation of protein transport	-2.83512	-1.08791	5/495	5019,5211,5213,5532,9066	OXCT1,PFKL,PFKM,PPP3CB,SYT7
10_Member	GO Biological Processes	GO:0010817	regulation of hormone levels	-2.83127	-1.08619	5/496	5019,5211,5213,5532,9066	OXCT1,PFKL,PFKM,PPP3CB,SYT7
10_Member	GO Biological Processes	GO:0051047	positive regulation of secretion	-2.78253	-1.04406	4/300	5019,5213,5532,9066	OXCT1,PFKM,PPP3CB,SYT7
10_Member	GO Biological Processes	GO:1904951	positive regulation of establishment of protein localization	-2.73576	-1.00465	4/309	5019,5213,5532,6950	OXCT1,PFKM,PPP3CB,TCP1
11_Summary	GO Biological Processes	GO:0009725	response to hormone	-5.4264	-3.25656	9/742	490,808,2185,2782,2821,4131,4155,5019,5829,10971,5582,7143	ATP2B1,CALM3,PTK2B,GNB1,GPI,MAP1B,MBP,OXCT1,PXN,YWHAQ,PRKCG,TNR
11_Member	GO Biological Processes	GO:0009725	response to hormone	-5.4264	-3.25656	9/742	490,808,2185,2782,2821,4131,4155,5019,5829	ATP2B1,CALM3,PTK2B,GNB1,GPI,MAP1B,MBP,OXCT1,PXN
11_Member	GO Biological Processes	GO:1901654	response to ketone	-4.77204	-2.69778	5/189	490,808,2782,2821,4155	ATP2B1,CALM3,GNB1,GPI,MBP
11_Member	GO Biological Processes	GO:0021762	substantia nigra development	-4.24291	-2.26876	3/44	808,4155,10971	CALM3,MBP,YWHAQ
11_Member	GO Biological Processes	GO:0048857	neural nucleus development	-3.75549	-1.84279	3/64	808,4155,10971	CALM3,MBP,YWHAQ
11_Member	GO Biological Processes	GO:0030901	midbrain development	-3.39146	-1.54226	3/85	808,4155,10971	CALM3,MBP,YWHAQ
11_Member	Reactome Gene Sets	R-HSA-418346	Platelet homeostasis	-3.34729	-1.50756	3/88	490,808,2782	ATP2B1,CALM3,GNB1
11_Member	KEGG Pathway	hsa04970	Salivary secretion	-3.27705	-1.45116	3/93	490,808,5582	ATP2B1,CALM3,PRKCG
11_Member	GO Biological Processes	GO:0048545	response to steroid hormone	-2.93861	-1.16806	4/272	490,808,2821,4155	ATP2B1,CALM3,GPI,MBP
11_Member	GO Biological Processes	GO:0007420	brain development	-2.82009	-1.0779	6/742	490,808,4155,5019,7143,10971	ATP2B1,CALM3,MBP,OXCT1,TNR,YWHAQ
11_Member	GO Biological Processes	GO:0060322	head development	-2.69111	-0.970816	6/787	490,808,4155,5019,7143,10971	ATP2B1,CALM3,MBP,OXCT1,TNR,YWHAQ
12_Summary	GO Biological Processes	GO:0035902	response to immobilization stress	-5.29561	-3.13548	3/20	2185,2821,6648,5582,7143,873,4131,5211,817,5019,5829,10971,2023,4130,6950	PTK2B,GPI,SOD2,PRKCG,TNR,CBR1,MAP1B,PFKL,CAMK2D,OXCT1,PXN,YWHAQ,ENO1,MAP1A,TCP1
12_Member	GO Biological Processes	GO:0035902	response to immobilization stress	-5.29561	-3.13548	3/20	2185,2821,6648	PTK2B,GPI,SOD2
12_Member	GO Biological Processes	GO:0043524	negative regulation of neuron apoptotic process	-3.97159	-2.01619	4/145	2185,2821,5582,6648	PTK2B,GPI,PRKCG,SOD2
12_Member	GO Biological Processes	GO:0060291	long-term synaptic potentiation	-3.92833	-1.98301	3/56	2185,5582,7143	PTK2B,PRKCG,TNR
12_Member	GO Biological Processes	GO:2000379	positive regulation of reactive oxygen species metabolic process	-3.62181	-1.72897	3/71	873,2185,6648	CBR1,PTK2B,SOD2
12_Member	GO Biological Processes	GO:0009743	response to carbohydrate	-3.60211	-1.71454	4/181	2185,4131,5211,6648	PTK2B,MAP1B,PFKL,SOD2
12_Member	GO Biological Processes	GO:0010660	regulation of muscle cell apoptotic process	-3.45298	-1.58916	3/81	817,2185,6648	CAMK2D,PTK2B,SOD2
12_Member	GO Biological Processes	GO:0043523	regulation of neuron apoptotic process	-3.38111	-1.5335	4/207	2185,2821,5582,6648	PTK2B,GPI,PRKCG,SOD2
12_Member	GO Biological Processes	GO:1901215	negative regulation of neuron death	-3.36536	-1.51933	4/209	2185,2821,5582,6648	PTK2B,GPI,PRKCG,SOD2
12_Member	GO Biological Processes	GO:0009410	response to xenobiotic stimulus	-3.24291	-1.42303	5/401	873,2185,4131,5019,6648	CBR1,PTK2B,MAP1B,OXCT1,SOD2
12_Member	GO Biological Processes	GO:0043279	response to alkaloid	-3.22366	-1.40675	3/97	2185,2821,5582	PTK2B,GPI,PRKCG
12_Member	KEGG Pathway	hsa04670	Leukocyte transendothelial migration	-3.01998	-1.23863	3/114	2185,5582,5829	PTK2B,PRKCG,PXN
12_Member	GO Biological Processes	GO:0045471	response to ethanol	-2.96614	-1.19156	3/119	2185,5019,6648	PTK2B,OXCT1,SOD2
12_Member	GO Biological Processes	GO:0050806	positive regulation of synaptic transmission	-2.75471	-1.0187	3/141	2185,5582,7143	PTK2B,PRKCG,TNR
12_Member	GO Biological Processes	GO:1901214	regulation of neuron death	-2.71545	-0.987978	4/313	2185,2821,5582,6648	PTK2B,GPI,PRKCG,SOD2
12_Member	GO Biological Processes	GO:2000377	regulation of reactive oxygen species metabolic process	-2.70311	-0.979243	3/147	873,2185,6648	CBR1,PTK2B,SOD2
12_Member	WikiPathways	WP4666	Hepatitis B infection	-2.64569	-0.931288	3/154	2185,5582,10971	PTK2B,PRKCG,YWHAQ
12_Member	GO Biological Processes	GO:0034284	response to monosaccharide	-2.63772	-0.925648	3/155	2185,5211,6648	PTK2B,PFKL,SOD2
12_Member	KEGG Pathway	hsa05161	Hepatitis B	-2.58339	-0.875958	3/162	2185,5582,10971	PTK2B,PRKCG,YWHAQ
12_Member	GO Biological Processes	GO:0046777	protein autophosphorylation	-2.41466	-0.737267	3/186	817,2185,5582	CAMK2D,PTK2B,PRKCG
12_Member	GO Biological Processes	GO:0080135	regulation of cellular response to stress	-2.21298	-0.566695	5/692	2023,2185,5582,6648,7143	ENO1,PTK2B,PRKCG,SOD2,TNR
12_Member	GO Biological Processes	GO:1903050	regulation of proteolysis involved in cellular protein catabolic process	-2.19606	-0.553757	3/223	2185,4130,5582	PTK2B,MAP1A,PRKCG
12_Member	GO Biological Processes	GO:0051054	positive regulation of DNA metabolic process	-2.15402	-0.517632	3/231	2185,5582,6950	PTK2B,PRKCG,TCP1
12_Member	GO Biological Processes	GO:1903362	regulation of cellular protein catabolic process	-2.0232	-0.404252	3/258	2185,4130,5582	PTK2B,MAP1A,PRKCG
13_Summary	Hallmark Gene Sets	M5926	HALLMARK MYC TARGETS V1	-4.65397	-2.60743	5/200	6141,6426,6428,6950,10971,4670,10657	RPL18,SRSF1,SRSF3,TCP1,YWHAQ,HNRNPM,KHDRBS1
13_Member	Hallmark Gene Sets	M5926	HALLMARK MYC TARGETS V1	-4.65397	-2.60743	5/200	6141,6426,6428,6950,10971	RPL18,SRSF1,SRSF3,TCP1,YWHAQ
13_Member	WikiPathways	WP411	mRNA processing	-2.82726	-1.08381	3/133	4670,6426,6428	HNRNPM,SRSF1,SRSF3
13_Member	KEGG Pathway	hsa03040	Spliceosome	-2.70311	-0.979243	3/147	4670,6426,6428	HNRNPM,SRSF1,SRSF3
13_Member	GO Biological Processes	GO:0043484	regulation of RNA splicing	-2.64569	-0.931288	3/154	6426,6428,10657	SRSF1,SRSF3,KHDRBS1
13_Member	GO Biological Processes	GO:0006403	RNA localization	-2.47503	-0.781199	3/177	6426,6428,6950	SRSF1,SRSF3,TCP1
13_Member	Reactome Gene Sets	R-HSA-72163	mRNA Splicing - Major Pathway	-2.43443	-0.751622	3/183	4670,6426,6428	HNRNPM,SRSF1,SRSF3
13_Member	Reactome Gene Sets	R-HSA-72172	mRNA Splicing	-2.38248	-0.709362	3/191	4670,6426,6428	HNRNPM,SRSF1,SRSF3
13_Member	GO Biological Processes	GO:0006397	mRNA processing	-2.1291	-0.496604	4/458	4670,6426,6428,10657	HNRNPM,SRSF1,SRSF3,KHDRBS1
13_Member	Reactome Gene Sets	R-HSA-72203	Processing of Capped Intron-Containing Pre-mRNA	-2.08903	-0.460394	3/244	4670,6426,6428	HNRNPM,SRSF1,SRSF3
14_Summary	Reactome Gene Sets	R-HSA-4420097	VEGFA-VEGFR2 Pathway	-4.61823	-2.58243	4/99	808,2185,5829,26999,1778,4130,4131,10382,490,6648,7143,2782,2821,5339,6950,4670,817	CALM3,PTK2B,PXN,CYFIP2,DYNC1H1,MAP1A,MAP1B,TUBB4A,ATP2B1,SOD2,TNR,GNB1,GPI,PLEC,TCP1,HNRNPM,CAMK2D
14_Member	Reactome Gene Sets	R-HSA-4420097	VEGFA-VEGFR2 Pathway	-4.61823	-2.58243	4/99	808,2185,5829,26999	CALM3,PTK2B,PXN,CYFIP2
14_Member	GO Biological Processes	GO:0051493	regulation of cytoskeleton organization	-4.56111	-2.53501	7/525	1778,2185,4130,4131,5829,10382,26999	DYNC1H1,PTK2B,MAP1A,MAP1B,PXN,TUBB4A,CYFIP2
14_Member	Reactome Gene Sets	R-HSA-194138	Signaling by VEGF	-4.46969	-2.45212	4/108	808,2185,5829,26999	CALM3,PTK2B,PXN,CYFIP2
14_Member	GO Biological Processes	GO:1902903	regulation of supramolecular fiber organization	-4.40336	-2.3987	6/375	2185,4130,4131,5829,10382,26999	PTK2B,MAP1A,MAP1B,PXN,TUBB4A,CYFIP2
14_Member	GO Biological Processes	GO:0090066	regulation of anatomical structure size	-3.78051	-1.86409	6/487	490,2185,4131,6648,7143,26999	ATP2B1,PTK2B,MAP1B,SOD2,TNR,CYFIP2
14_Member	Canonical Pathways	M15	PID LYSOPHOSPHOLIPID PATHWAY	-3.73549	-1.82646	3/65	2185,2782,5829	PTK2B,GNB1,PXN
14_Member	GO Biological Processes	GO:0051495	positive regulation of cytoskeleton organization	-3.47918	-1.61038	4/195	1778,2185,4131,5829	DYNC1H1,PTK2B,MAP1B,PXN
14_Member	GO Biological Processes	GO:0009612	response to mechanical stimulus	-3.42936	-1.57372	4/201	2185,2821,4131,5339	PTK2B,GPI,MAP1B,PLEC
14_Member	GO Biological Processes	GO:0032271	regulation of protein polymerization	-3.42936	-1.57372	4/201	2185,4131,10382,26999	PTK2B,MAP1B,TUBB4A,CYFIP2
14_Member	Canonical Pathways	M124	PID CXCR4 PATHWAY	-3.18511	-1.377	3/100	2185,2782,5829	PTK2B,GNB1,PXN
14_Member	GO Biological Processes	GO:0010638	positive regulation of organelle organization	-2.8702	-1.11276	5/486	1778,2185,4131,5829,6950	DYNC1H1,PTK2B,MAP1B,PXN,TCP1
14_Member	Reactome Gene Sets	R-HSA-1500931	Cell-Cell communication	-2.86529	-1.11043	3/129	2185,5339,5829	PTK2B,PLEC,PXN
14_Member	Reactome Gene Sets	R-HSA-9006934	Signaling by Receptor Tyrosine Kinases	-2.73778	-1.00465	5/521	808,2185,4670,5829,26999	CALM3,PTK2B,HNRNPM,PXN,CYFIP2
14_Member	WikiPathways	WP3929	Chemokine signaling pathway	-2.56088	-0.854594	3/165	2185,2782,5829	PTK2B,GNB1,PXN
14_Member	GO Biological Processes	GO:0032535	regulation of cellular component size	-2.53586	-0.83301	4/351	2185,4131,7143,26999	PTK2B,MAP1B,TNR,CYFIP2
14_Member	GO Biological Processes	GO:1902905	positive regulation of supramolecular fiber organization	-2.48194	-0.786993	3/176	2185,4131,5829	PTK2B,MAP1B,PXN
14_Member	GO Biological Processes	GO:0001667	ameboidal-type cell migration	-2.43443	-0.751622	3/183	2185,5339,5829	PTK2B,PLEC,PXN
14_Member	KEGG Pathway	hsa04062	Chemokine signaling pathway	-2.37615	-0.704098	3/192	2185,2782,5829	PTK2B,GNB1,PXN
14_Member	GO Biological Processes	GO:0032970	regulation of actin filament-based process	-2.36511	-0.694121	4/392	817,2185,5829,26999	CAMK2D,PTK2B,PXN,CYFIP2
14_Member	GO Biological Processes	GO:0043254	regulation of protein-containing complex assembly	-2.33034	-0.664616	4/401	2185,4131,10382,26999	PTK2B,MAP1B,TUBB4A,CYFIP2
14_Member	GO Biological Processes	GO:0034330	cell junction organization	-2.08094	-0.453266	4/473	2185,4131,5339,7143	PTK2B,MAP1B,PLEC,TNR
14_Member	GO Biological Processes	GO:0044089	positive regulation of cellular component biogenesis	-2.01944	-0.402326	4/493	1778,2185,4131,5829	DYNC1H1,PTK2B,MAP1B,PXN
14_Member	GO Biological Processes	GO:0034329	cell junction assembly	-2.01865	-0.402326	3/259	2185,4131,5339	PTK2B,MAP1B,PLEC
15_Summary	GO Biological Processes	GO:0030162	regulation of proteolysis	-4.49158	-2.47026	8/743	2023,2185,2821,4130,4155,5582,25824,26999,10971	ENO1,PTK2B,GPI,MAP1A,MBP,PRKCG,PRDX5,CYFIP2,YWHAQ
15_Member	GO Biological Processes	GO:0030162	regulation of proteolysis	-4.49158	-2.47026	8/743	2023,2185,2821,4130,4155,5582,25824,26999	ENO1,PTK2B,GPI,MAP1A,MBP,PRKCG,PRDX5,CYFIP2
15_Member	Reactome Gene Sets	R-HSA-5628897	TP53 Regulates Metabolic Genes	-3.36183	-1.51739	3/87	2821,10971,25824	GPI,YWHAQ,PRDX5
15_Member	GO Biological Processes	GO:0045861	negative regulation of proteolysis	-2.5403	-0.836311	4/350	2821,4130,5582,25824	GPI,MAP1A,PRKCG,PRDX5
15_Member	GO Biological Processes	GO:0052548	regulation of endopeptidase activity	-2.23826	-0.584917	4/426	2821,4155,25824,26999	GPI,MBP,PRDX5,CYFIP2
15_Member	GO Biological Processes	GO:2000116	regulation of cysteine-type endopeptidase activity	-2.16438	-0.526028	3/229	2821,25824,26999	GPI,PRDX5,CYFIP2
15_Member	GO Biological Processes	GO:0052547	regulation of peptidase activity	-2.13566	-0.502194	4/456	2821,4155,25824,26999	GPI,MBP,PRDX5,CYFIP2
16_Summary	GO Biological Processes	GO:0060249	anatomical structure homeostasis	-3.95382	-2.00248	5/281	490,2185,4130,4155,5213	ATP2B1,PTK2B,MAP1A,MBP,PFKM
16_Member	GO Biological Processes	GO:0060249	anatomical structure homeostasis	-3.95382	-2.00248	5/281	490,2185,4130,4155,5213	ATP2B1,PTK2B,MAP1A,MBP,PFKM
17_Summary	GO Biological Processes	GO:0006887	exocytosis	-3.25946	-1.43508	4/223	5532,9066,9145,115827,490,2185,4155,6428,10376	PPP3CB,SYT7,SYNGR1,RAB3C,ATP2B1,PTK2B,MBP,SRSF3,TUBA1B
17_Member	GO Biological Processes	GO:0006887	exocytosis	-3.25946	-1.43508	4/223	5532,9066,9145,115827	PPP3CB,SYT7,SYNGR1,RAB3C
17_Member	GO Biological Processes	GO:0140352	export from cell	-3.13844	-1.33754	5/423	490,5532,9066,9145,115827	ATP2B1,PPP3CB,SYT7,SYNGR1,RAB3C
17_Member	GO Biological Processes	GO:0045055	regulated exocytosis	-2.875	-1.11627	3/128	5532,9066,9145	PPP3CB,SYT7,SYNGR1
17_Member	GO Biological Processes	GO:0034097	response to cytokine	-2.65821	-0.940277	6/799	2185,4155,5532,6428,9145,10376	PTK2B,MBP,PPP3CB,SRSF3,SYNGR1,TUBA1B
17_Member	GO Biological Processes	GO:0032940	secretion by cell	-2.44574	-0.759661	4/372	5532,9066,9145,115827	PPP3CB,SYT7,SYNGR1,RAB3C
17_Member	GO Biological Processes	GO:0046903	secretion	-2.04368	-0.420774	4/485	5532,9066,9145,115827	PPP3CB,SYT7,SYNGR1,RAB3C
18_Summary	Reactome Gene Sets	R-HSA-1592230	Mitochondrial biogenesis	-3.25006	-1.42868	3/95	509,808,6648,5213,5339,873	ATP5F1C,CALM3,SOD2,PFKM,PLEC,CBR1
18_Member	Reactome Gene Sets	R-HSA-1592230	Mitochondrial biogenesis	-3.25006	-1.42868	3/95	509,808,6648	ATP5F1C,CALM3,SOD2
18_Member	GO Biological Processes	GO:0015980	energy derivation by oxidation of organic compounds	-3.12004	-1.3234	4/243	509,5213,5339,6648	ATP5F1C,PFKM,PLEC,SOD2
18_Member	GO Biological Processes	GO:0045333	cellular respiration	-2.45454	-0.766263	3/180	509,5339,6648	ATP5F1C,PLEC,SOD2
18_Member	KEGG Pathway	hsa05208	Chemical carcinogenesis - reactive oxygen species	-2.19606	-0.553757	3/223	509,873,6648	ATP5F1C,CBR1,SOD2
19_Summary	GO Biological Processes	GO:0050770	regulation of axonogenesis	-2.64569	-0.931288	3/154	4131,4155,7143,2185,4134,10382	MAP1B,MBP,TNR,PTK2B,MAP4,TUBB4A
19_Member	GO Biological Processes	GO:0050770	regulation of axonogenesis	-2.64569	-0.931288	3/154	4131,4155,7143	MAP1B,MBP,TNR
19_Member	GO Biological Processes	GO:0120035	regulation of plasma membrane bounded cell projection organization	-2.40698	-0.730659	5/622	2185,4131,4134,4155,7143	PTK2B,MAP1B,MAP4,MBP,TNR
19_Member	GO Biological Processes	GO:0031345	negative regulation of cell projection organization	-2.40168	-0.726427	3/188	4134,4155,7143	MAP4,MBP,TNR
19_Member	GO Biological Processes	GO:0031344	regulation of cell projection organization	-2.35754	-0.688666	5/639	2185,4131,4134,4155,7143	PTK2B,MAP1B,MAP4,MBP,TNR
19_Member	GO Biological Processes	GO:0051129	negative regulation of cellular component organization	-2.23393	-0.581599	5/684	4131,4134,4155,7143,10382	MAP1B,MAP4,MBP,TNR,TUBB4A
19_Member	GO Biological Processes	GO:0010975	regulation of neuron projection development	-2.22059	-0.572302	4/431	2185,4131,4155,7143	PTK2B,MAP1B,MBP,TNR
20_Summary	GO Biological Processes	GO:0045862	positive regulation of proteolysis	-2.45826	-0.76666	4/369	2023,2185,4155,26999,10376,23092	ENO1,PTK2B,MBP,CYFIP2,TUBA1B,ARHGAP26
20_Member	GO Biological Processes	GO:0045862	positive regulation of proteolysis	-2.45826	-0.76666	4/369	2023,2185,4155,26999	ENO1,PTK2B,MBP,CYFIP2
20_Member	Reactome Gene Sets	R-HSA-9012999	RHO GTPase cycle	-2.15889	-0.521516	4/449	2185,10376,23092,26999	PTK2B,TUBA1B,ARHGAP26,CYFIP2
